# Supplementary material for: Nitrogen transformation processes catalyzed by manure microbiomes in earthen pit and concrete storages on commercial dairy farms
Source: Environ Microbiome. 2023 Apr 11;18:32. doi: 10.1186/s40793-023-00483-z (PMC10091836; doi:10.1186/s40793-023-00483-z)
Supplement: Supplementary file 2 — Additional file 2. Supplementary Tables. [file 40793_2023_483_MOESM2_ESM.xlsx]

## Sheet: Table of content
Nitrogen Transformation Processes Catalyzed by Manure Microbiomes in Earthen Pit and Concrete Storages on Commercial Dairy Farms
Supplementary File 2
Table of content
Table S1	Curated database of N-transforming microorganisms
Table S2	Chemical analysis of two dairy manure storage system
Table S3	Differential abundance analysis for EP and CS
Table S4	Differential abundance analysis of stored dairy manure storage systems based for Depths
Table S5	Differential abundance analysis of stored dairy manure storage systems based for sampling sites
Table S6	Microbial ASVs involved in nitrogen transformation reactions in EP
Table S7	Microbial ASVs involved in nitrogen transformation reactions in CS
Table S8	Non-parametric Wilcoxon and Kruskal Wallis for Methanocorpusculaceae abundance across different sample parameters

## Sheet: N-transforming microbe list 
Supplemental Table 1. Curated database of N-transforming microorganisms
Lowest taxonomic annotation	Function	Gene marker	Reference
Nitrosomonas	Ammonia oxidation / Nitrification, nitrite reductase	nirS/nirK	Fang et al., 2018; Beaumont et al., 2004
Nitrosospira	Ammonia oxidation / Nitrification, nitrite and nitric oxide reduction	nirK/norB	Fang et al., 2018; Garbeva et al., 2007
Candidatus Nitrosoarchaeum limnia	Ammonia oxidation to nitrite		Mosier et al. 2012
Methylocaldum	Aerobic ammonia oxidation		Murrell etl. 1998
Methylomonas	Aerobic ammonia oxidation		Murrell etl. 1999
Methylobacter	Aerobic ammonia oxidation		Murrell etl. 2000
Acinetobacter	Denitrification, comammox, heterotrophic nitrification and aerobic denitrification, proteolytic		Fang et al., 2018; Zhang et al., 2012; Rajta et al., 2019; Narihiro et al., 2004
Thiobacillus	Denitrification		Fang et al., 2018; Claus and Kutzner, 1985
Bacillus	Denitrification, aerobic denitrification, proteolysis	cnorB/qnorB	Fang et al., 2018; Denariaz, 1989; Rajta et al., 2019; Narihiro et al., 2004
Sphingomonas	Denitrification, nitrite and nitric oxide reduction	cnorB/qnorB/nosZ	Fang et al., 2018; Cua and Stein, 2014
Streptomyces	Denitrification	napA/narG/nosZ	Fang et al., 2018; Kumon et al., 2002
Ensifier	Denitrification		Fang et al., 2018
Pseudomonas	Denitrification, heterotrophic nitrification, comammox, aerobic denitrification, proteolysis, urea hydrolysis	nirS/nirK/cnorB/qnorB/nosZ	Fang et al., 2018; Arai et al., 2003; Castiglione et al., 2009; Narihiro et al., 2004; Kolbeck et al. 2021
Gemmatimonas	Denitrification, nitrous oxide reduction	nosZ/nirK	Fang et al., 2018; Park et al., 2017; Espenberg et al., 2018
Cupriviadus	Denitrification	cnorB/qnorB/nosZ	Fang et al., 2018
Halomonas	Denitrification, heterotrophic nitrification and aerobic denitrification, comammox		Fang et al., 2018
Anoxybacillus	Denitrification, heterotrophic nitrification and aerobic denitrification	napA/narG	Fang et al., 2018; Chen et al., 2015; Rajta et al., 2019
Flavobacterium	Denitrification, proteolysis, ammonification	napA/narG	Fang et al., 2018; Liu et al., 2021; Watanabe et al., 2022
Mycobacterium	Denitrification	narGHJI	Fang et al., 2018; Weber et al., 2000
Hyphomicrobium	Nitrogen fixation and denitrification		Fang et al., 2018; Fesefeldt et al., 1998
Rhodococcus	Denitrification, heterotrophic nitrification and aerobic denitrification		Fang et al., 2018; Chen et al., 2012
Paracoccus	Denitrification, aerobic denitrification, proteolysis	nirS/nirK/nosZ/nap	Fang et al., 2018; Roldán et al., 1998; Rajta et al., 2019; Liu et al., 2021
Achromobacter	Denitrification, nitrite and nitrous oxide reduction		Fang et al., 2018; Hulse and Averill, 1990; Godden et al., 1991
Methylophilaceae	Denitrification	nar/nir/nor/nos	Fang et al., 2018; Rissanen et al., 2017
Halomonas	Denitrification and nitrate reduction at temperature stress; heterotrophic nitrification and aerobic denitrification		Fang et al., 2018; Rajta et al., 2019
Nostoc	Nitrogen fixation		Fang et al., 2018
Paenibacillus	Nitrogen fixation	nifH	Fang et al., 2018; Wang et al., 2013
Azoarcus	Nitrogen fixation	nifH	Fang et al., 2018; Hurek and Reinhold-Hurek, 2003
Azospirilum	Nitrogen fixation		Fang et al., 2018
Bradyrhizobium	Nitrogen fixation, denitrification	nirK/norC/nosZ	Fang et al., 2018; Mesa et al., 2004
Rhizobium	Nitrogen fixation	nifH	Fang et al., 2018; O'Hara and Daniel, 1985
Mesorhizobium	Nitrogen fixation		Fang et al., 2018
Prolixibacteraceae	Nitrate reduction, dnra		Fang et al., 2018; Fortin et al., 2021
Marinilabiliaceae	Nitrate reduction		Fang et al., 2018
Hydrogenophaga	Nitrate reduction, denitrification, proteolysis, urea hydrolysis		Fang et al., 2018; Liu et al., 2021
Nitrospira	Nitrite oxidation / Nitrification		Fang et al., 2018
Nitrosococcus	Nitrite oxidation / Nitrification		Fang et al., 2018
Nitrolancea	Nitrite oxidation / Nitrification		Fang et al., 2018
Comamonadaceae	Nitrogen fixation, heterotrophic nitrification and aerobic denitrification		Fang et al., 2018; Joo et al., 2005
Haloarcula	Nitrite reduction	CuNiR	Fang et al., 2018; Ichiki et al., 2001
Azospirillum	Nitrite reduction		Fang et al., 2018; Kloos et al., 2001
Comamonas	Nitrate and Nitrite reduction		Fang et al., 2018; Renner and Becker, 1970
Vibrio	Nitrate and Nitrite reduction, aerobic denitrification		Fang et al., 2018; Bokranz et al., 1983; Rajta et al., 2019
Escherichia	Nitrate reduction, aerobic denitrification		Fang et al., 2018; Brondijk et al., 2004; Schaefer, 2009
Rhodobacter	Nitrate reduction	nap	Fang et al., 2018; Gavira et al., 2002
Haemophilus	Nitrate reduction	nap	Fang et al., 2018; Brigé et al., 2001
Lactobacillus	Nitrate reduction	narGHJI	Fang et al., 2018; Brooijmans et al., 2009
Thiosphaera	Nitrate reduction, aerobic denitrification		Fang et al., 2018; Bell et al., 1990; Rajta et al., 2019
Corynebacterium	Nitrate, nitrite, and nitric oxide reduction		Fang et al., 2018; Renner and Becker, 1970
Neisseria	Nitrite and nitric oxide reduction	norB/nirK	Fang et al., 2018; Barth et al., 2009
Agrobacterium	Nitrite and nitric oxide reduction, aerobic denitrification	norB/nirK	Fang et al., 2018; Bergaust et al., 2008; Rajta et al., 2019
Alcaligenes	Nitric oxide reduction, aerobic denitrification		Fang et al., 2018; Cramm et al., 1997; Rajta et al., 2019
Nostoc	Nitrogen fixation		Fang et al., 2018; Silvester and Smith, 1969
Pyrobaculum	Nitric oxide reduction, aerobic denitrification		Fang et al., 2018; De et al., 2003; Rajta et al., 2019
Ralstonia	Nitric oxide reduction		Fang et al., 2018; Cramm et al., 1999
Thermus	Aerobic denitrification		Fang et al., 2018; Alvarez et al., 2011
Shewanella	Denitrification, proteolysis		Fang et al., 2018; Brettar et al., 2002; Liu et al., 2021
Brucella	Denitrification	nar/nirK/norB/nosZ	Fang et al., 2018; Haine et al., 2006
Ensifer	Denitrification	nap/nirK/nor/nos	Fang et al., 2018; Torres et al., 2014
Cupriavidus	Heterotrophic nitrification and aerobic denitrification		Fang et al., 2018; Sun et al., 2016; Rajta et al., 2019
Zooglea	Aerobic denitrification		Rajta et al., 2019
Enterobacter	Aerobic denitrification		Rajta et al., 2019
Ochrobactrum	Aerobic denitrification		Rajta et al., 2019
Marinobacter	Aerobic denitrification, hydroxylamine oxidation	hao	Rajta et al., 2019; Baskaran et al., 2020
Janthinobacterium	Aerobic denitrification		Rajta et al., 2019
Photobacterium	Aerobic denitrification		Rajta et al., 2019
Chelatococcus	Heterotrophic nitrification and aerobic denitrification		Rajta et al., 2019; Yang et al., 2013
Advenella	Heterotrophic nitrification and aerobic denitrification		Matsuoka et al., 2012
Pusillimonas	Heterotrophic nitrification and aerobic denitrification		Zainudin et al., 2020
Arthrobacter	Aerobic denitrification, proteolysis		Rajta et al., 2019; Liu et al., 2021
Psychrobacter	Aerobic denitrification, nitrite reductase	nirB	Rajta et al., 2019; Baskaran et al., 2020
Zobellela	Aerobic denitrification		Rajta et al., 2019
Hypomicrobium	Aerobic denitrification		Rajta et al., 2019
Citobacter	Aerobic denitrification		Rajta et al., 2019
Haloferax	Aerobic denitrification		Rajta et al., 2019
Klebsiella	Aerobic denitrification		Rajta et al., 2019
Serratia	Aerobic denitrification		Rajta et al., 2019
Aeromonas	Aerobic denitrification		Rajta et al., 2019
Brevibacterium	Proteolysis		Narihiro et al., 2004
Cellulosimicrobium	Proteolysis		Narihiro et al., 2004
Isoptericola	Proteolysis		Narihiro et al., 2004
Micrococcus	Proteolysis		Narihiro et al., 2004
Ornithinicoccus	Proteolysis		Narihiro et al., 2004
Ornithinimicrobium	Proteolysis		Narihiro et al., 2004
Prauseria	Proteolysis		Narihiro et al., 2004
Staphylococcus	Proteolysis		Narihiro et al., 2004
Cytophaga	Proteolysis		Narihiro et al., 2004
Luteimonas	Proteolysis		Narihiro et al., 2004
Proteiniclasticum	Proteolysis		Namirimu et al., 2022
Proteiniphilum	Proteolysis		Chen et al. 2005
Chryseobacterium	Proteolysis		Liu et al., 2021
Planococcus	Proteolysis		Liu et al., 2021
Deinococcus	Proteolysis		Liu et al., 2021
Filibacter	Proteolysis		Liu et al., 2021
Polaromonas	Proteolysis		Liu et al., 2021
Algoriphagus	Proteolysis		Liu et al., 2021
Lysobacter	Proteolysis		Liu et al., 2021
Rheinheimera	Proteolysis		Liu et al., 2021
Simplicispira	Proteolysis		Liu et al., 2021
Alteromonas	Proteolysis		Liu et al., 2021
Massilia	Proteolysis		Liu et al., 2021
Pseudorhodobacter	Proteolysis		Liu et al., 2021
Loktanella	Proteolysis		Liu et al., 2021
Sulfitobacter	Proteolysis		Liu et al., 2021
Pedobacter	Proteolysis		Liu et al., 2021
Gelidibacter	Proteolysis		Liu et al., 2021
Maribacter	Proteolysis		Liu et al., 2021
Carnobacterium	Proteolysis		Liu et al., 2021
Leifsonia	Proteolysis		Liu et al., 2021
Salinibacter	Proteolysis		Liu et al., 2021
Agrococcus	Proteolysis		Liu et al., 2021
Mycetocola	Proteolysis		Liu et al., 2021
Cryobacterium	Proteolysis		Liu et al., 2021
Rhodobacteraceae	Urea hydrolysis		Pujalte et al. 2014
Opitutus	Nitrite reduction and dnra	nirK/nrfA	Espenberg et al., 2018; Sanford et al., 2012
Sulfurovum	Nitrite reduction	nirS	Espenberg et al., 2018; Jones et al., 2013
Sulfurimonas	Nitrite reduction	nirS/nrf	Jones et al., 2013
Myxococcus	Dnra	nrfA	Espenberg et al., 2018;
Thermomicrobium	Nitrous oxide reduction	nosZ	Jones et al., 2013
Rhodothermus	Nitrous oxide reduction	nosZ	Jones et al., 2013
Campylobacter	Nitrous oxide reduction, dnra	nosZ/nrfA	Jones et al., 2013
Geobacter	Nitrous oxide reduction, dnra		Li and Zhou 2020; Bu et al., 2017
Opitutaceae	Nitrous oxide reduction, dnra		Bu et al., 2017
Desulfitobacterium	Nitrous oxide reduction	nosZ	Jones et al., 2013
Prevotella	Nitrous oxide reduction	nosZ	Jones et al., 2013
Haliscomenobacter	Nitrous oxide reduction	nosZ	Jones et al., 2013
Pedobacter	Nitrous oxide reduction	nosZ	Jones et al., 2013
Dyadobacter	Nitrous oxide reduction	nosZ	Jones et al., 2013
Flavobacteriaceae	Nitrous oxide reduction	nosZ	Jones et al., 2013
Thauera	Nitrite and nitrous oxide reduction	nosZ/nirS	Jones et al., 2013
Opitutaceae	Dnra	nrfA	Sanford et al., 2012
Ignavibacteria	Dnra	nrfA	Sanford et al., 2012
Desulfosporosinus	Dnra	nrfA	Sanford et al., 2012
Methyloparacoccus	Nitrate reduction		Hoefman et al., 2014
Salinarimonas	Nitrate reduction		Liu et al., 2010
Aquabacterium	Nitrate reduction		Zhang et al., 2016
Sulfuricurvum	Dnra	nrfA	Baskaran et al., 2020
Stenotrophomonas	Nitrate reduction	napA	Baskaran et al., 2020
Novosphingobium	Nitrite reduction	nirB	Baskaran et al., 2020
Phenylobacterium	Nitrite reduction	nirB	Baskaran et al., 2020
Alcanivorax	Nitrite reduction	nirB	Baskaran et al., 2020
Solibacter	Nitrite reduction	nirD	Baskaran et al., 2020
Flavisobacter	Nitrite reduction	nirD	Baskaran et al., 2020
Arenibacter	Nitrite reduction	nirK	Baskaran et al., 2020
Pusillimonas	Heterotrophic nitrification and aerobic denitrification		Zainudin et al., 2020
Pseudofulvimonas	Heterotrophic nitrification and aerobic denitrification		Zainudin et al., 2020
Alishewanella	Nitrate and Nitrite reduction		Cheng et al., 2020
Castellaniella	heterotrophic nitrification, nitrite and nitric oxide reduction	nirK/nirS	Liu et al., 2008; Spain et al., 2007
References
Fang W, Yan D, Wang X, Huang B, Wang X, Liu J, Liu X, Li Y, Ouyang C, Wang Q, Cao A. 2018. Responses of Nitrogen-Cycling Microorganisms to Dazomet Fumigation. Frontiers in Microbiology 9. https://doi.org/10.3389/fmicb.2018.02529.
Beaumont HJE, Lens SI, Reijnders WNM, Westerhoff HV, Van Spanning RJM. 2004. Expression of nitrite reductase in Nitrosomonas europaea involves NsrR, a novel nitrite-sensitive transcription repressor. Molecular Microbiology 54:148-158. https://doi.org/10.1111/j.1365-2958.2004.04248.x.
Garbeva P, Baggs EM, Prosser JI. 2007. Phylogeny of nitrite reductase (nirK) and nitric oxide reductase (norB) genes from Nitrosospira species isolated from soil. FEMS Microbiology Letters 266:83-89. https://doi.org/10.1111/j.1574-6968.2006.00517.x.
Zhang Q-L, Liu Y, Ai G-M, Miao L-L, Zheng H-Y, Liu Z-P. 2012. The characteristics of a novel heterotrophic nitrification–aerobic denitrification bacterium, Bacillus methylotrophicus strain L7. Bioresource Technology 108:35-44. https://doi.org/10.1016/j.biortech.2011.12.139.
Mosier AC, Allen EE, Kim M, Ferriera S, Francis CA. 2012. Genome sequence of "Candidatus Nitrosoarchaeum limnia" BG20, a low-salinity ammonia-oxidizing archaeon. https://doi.org/10.1128/JB.00007-12.
Murrell JC, McDonald IR, Bourne DG. 1998. Molecular methods for the study of methanotroph ecology. FEMS Microbiology Ecology 27:103-114. https://doi.org/10.1111/j.1574-6941.1998.tb00528.x
Rajta A, Bhatia R, Setia H, Pathania P. 2020. Role of heterotrophic aerobic denitrifying bacteria in nitrate removal from wastewater. Journal of Applied Microbiology 128:1261-1278. https://doi.org/10.1111/jam.14476.
Narihiro T, Takebayashi S, Hiraishi A. 2004. Activity and Phylogenetic Composition of Proteolytic Bacteria in Mesophilic Fed-batch Garbage Composters. Microbes and Environments 19:292-300. https://doi.org/10.1264/jsme2.19.292.
Namirimu T, Yang J-A, Yang S-H, Yu J, Kim YJ, Kwon KK. 2022. Proteiniclasticum aestuarii sp. nov., isolated from tidal flat sediment, and emended descriptions of the genus Proteiniclasticum and Proteiniclasticum ruminis. International Journal of Systematic and Evolutionary Microbiology 72. https://doi.org/10.1099/ijsem.0.005275
Chen S, Dong X. 2005. Proteiniphilum acetatigenes gen. nov., sp. nov., from a UASB reactor treating brewery wastewater. International Journal of Systematic and Evolutionary Microbiology 55:2257-2261. https://doi.org/10.1099/ijs.0.63807-0
Kolbeck S, Abele M, Hilgarth M, Vogel RF. 2021. Comparative Proteomics Reveals the Anaerobic Lifestyle of Meat-Spoiling Pseudomonas Species. Frontiers in Microbiology 12.. https://doi.org/10.3389/fmicb.2021.664061
Yang D, Cha S, Choi J, Seo T. 2017. Hydrogenophaga soli sp. nov., isolated from rice field soil. International Journal of Systematic and Evolutionary Microbiology 67:4200-4204. https://doi.org/10.1099/ijsem.0.002277
Chhetri G, Kim I, Kang M, Kim J, So Y, Seo T. 2021. Flavobacterium tagetis sp. nov., a novel urea-hydrolysing bacterium isolated from the roots of Tagetes patula. International Journal of Systematic and Evolutionary Microbiology 71. https://doi.org/ 10.1099/ijsem.0.004984
Pujalte MJ, Lucena T, Ruvira MA, Arahal DR, Macián MC. 2014. The Family Rhodobacteraceae, p 439-512, The Prokaryotes doi:10.1007/978-3-642-30197-1_377. https://doi.org/10.1007/978-3-642-30197-1_377
Claus Gn, Kutzner Hr. 1985. Physiology and kinetics of autotrophic denitrification by Thiobacillus denitrificans. Applied Microbiology and Biotechnology 22. https://doi.org/10.1007/bf00252031.
Denariaz G, Payne WJ, Le Gall J. 1989. A Halophilic Denitrifier, Bacillus halodenitrificans sp. nov. International Journal of Systematic Bacteriology 39:145-151. https://doi.org/10.1099/00207713-39-2-145.
Kumon Y, Sasaki Y, Kato I, Takaya N, Shoun H, Beppu T. 2002. Codenitrification and Denitrification Are Dual Metabolic Pathways through Which Dinitrogen Evolves from Nitrate in Streptomyces antibioticus. Journal of Bacteriology 184:2963-2968. https://doi.org/10.1128/jb.184.11.2963-2968.2002.
Arai H. 2003. Transcriptional regulation of the nos genes for nitrous oxide reductase in Pseudomonas aeruginosa. Microbiology 149:29-36. https://doi.org/10.1099/mic.0.25936-0.
Castiglione N, Rinaldo S, Giardina G, Cutruzzolà F. 2009. The transcription factor DNR from Pseudomonas aeruginosa specifically requires nitric oxide and haem for the activation of a target promoter in Escherichia coli. Microbiology 155:2838-2844. https://doi.org/10.1099/mic.0.028027-0.
Park D, Kim H, Yoon S, Kivisaar M. 2017. Nitrous Oxide Reduction by an Obligate Aerobic Bacterium, Gemmatimonas aurantiaca Strain T-27. Applied and Environmental Microbiology 83. https://doi.org/10.1128/aem.00502-17.
Espenberg M, Truu M, Mander Ü, Kasak K, Nõlvak H, Ligi T, Oopkaup K, Maddison M, Truu J. 2018. Differences in microbial community structure and nitrogen cycling in natural and drained tropical peatland soils. Scientific Reports 8. https://doi.org/10.1038/s41598-018-23032-y.
Chen P, Li J, Li QX, Wang Y, Li S, Ren T, Wang L. 2012. Simultaneous heterotrophic nitrification and aerobic denitrification by bacterium Rhodococcus sp. CPZ24. Bioresource Technology 116:266-270. https://doi.org/10.1016/j.biortech.2012.02.050.
Matsuoka M, Park S, An S-Y, Miyahara M, Kim S-W, Kamino K, Fushinobu S, Yokota A, Wakagi T, Shoun H. 2012. Advenella faeciporci sp. nov., a nitrite-denitrifying bacterium isolated from nitrifying–denitrifying activated sludge collected from a laboratory-scale bioreactor treating piggery wastewater. International Journal of Systematic and Evolutionary Microbiology 62:2986-2990. https://doi.org/10.…
Zainudin MH, Mustapha NA, Maeda T, Ramli N, Sakai K, Hassan M. 2020. Biochar enhanced the nitrifying and denitrifying bacterial communities during the composting of poultry manure and rice straw. Waste Management 106:240-249.https://doi.org/10.1016/j.wasman.2020.03.029
Patra A, Park T, Kim M, Yu Z. 2017. Rumen methanogens and mitigation of methane emission by anti-methanogenic compounds and substances. Journal of Animal Science and Biotechnology 8. https://doi.org/10.1186/s40104-017-0145-9.
Weber I, Fritz C, Ruttkowski S, Kreft A, Bange F-C. 2000. Anaerobic nitrate reductase (narGHJI) activity of Mycobacterium bovis BCG in vitro and its contribution to virulence in immunodeficient mice. Molecular Microbiology 35:1017-1025. https://doi.org/10.1046/j.1365-2958.2000.01794.x.
Fesefeldt A, Kloos K, Bothe H, Lemmer H, Gliesche CG. 1998. Distribution of denitrification and nitrogen fixation genes in Hyphomicrobium spp. and other budding bacteria. Canadian Journal of Microbiology 44:181-186. https://doi.org/10.1139/w97-139.
Roldán MD, Sears HJ, Cheesman MR, Ferguson SJ, Thomson AJ, Berks BC, Richardson DJ. 1998. Spectroscopic Characterization of a Novel Multihemec-Type Cytochrome Widely Implicated in Bacterial Electron Transport. Journal of Biological Chemistry 273:28785-28790. https://doi.org/10.1074/jbc.273.44.28785.
Hulse CL, Averill BA. 1990. Isolation of a high specific activity pink, monomeric nitrous oxide reductase from Achromobacter cycloclastes. Biochemical and Biophysical Research Communications 166:729-735. https://doi.org/10.1016/0006-291x(90)90870-s.
Godden JW, Turley S, Teller DC, Adman ET, Liu MY, Payne WJ, LeGall J. 1991. The 2.3 Angstrom X-Ray Structure of Nitrite Reductase from Achromobacter cycloclastes. Science 253:438-442. https://doi.org/10.1126/science.1862344.
Rissanen AJ, Ojala A, Fred T, Toivonen J, Tiirola M. 2017. Methylophilaceae and Hyphomicrobium as target taxonomic groups in monitoring the function of methanol-fed denitrification biofilters in municipal wastewater treatment plants. Journal of Industrial Microbiology and Biotechnology 44:35-47. https://doi.org/10.1007/s10295-016-1860-5.
Casadesús J, Wang L, Zhang L, Liu Z, Zhao D, Liu X, Zhang B, Xie J, Hong Y, Li P, Chen S, Dixon R, Li J. 2013. A Minimal Nitrogen Fixation Gene Cluster from Paenibacillus sp. WLY78 Enables Expression of Active Nitrogenase in Escherichia coli. PLoS Genetics 9. https://doi.org/10.1371/journal.pgen.1003865.
Hurek T, Reinhold-Hurek B. 2003. Azoarcus sp. strain BH72 as a model for nitrogen-fixing grass endophytes. Journal of Biotechnology 106:169-178. https://doi.org/10.1016/j.jbiotec.2003.07.010.
Mesa S, Alche JdD, Bedmar E, Delgado MJ. 2004. Expression of nir, nor and nos denitrification genes from Bradyrhizobium japonicum in soybean root nodules. Physiologia Plantarum 120:205-211. https://doi.org/10.1111/j.0031-9317.2004.0211.x.
O'Hara GW, Daniel RM. 1985. Rhizobial denitrification: A review. Soil Biology and Biochemistry 17:1-9. https://doi.org/10.1016/0038-0717(85)90082-3.
G. Fortin S, Song B, C. Anderson I. 2021. Microbially mediated nitrogen removal and retention in the York River Estuary. FEMS Microbiology Ecology 97. https://doi.org/10.1093/femsec/fiab118.
Liu J, Liu W, Xing S, Zhang X, He H, Chen J, Bielicki JK, Zhou M. 2021. Diversity of protease-producing bacteria in the soils of the South Shetland Islands, Antarctica. Antonie van Leeuwenhoek 114:457-464. https://doi.org/10.1007/s10482-021-01533-7.
Watanabe K, Kitamura T, Ogata Y, Shindo C, Suda W. 2022. Flavobacterium ammonificans sp. nov. and Flavobacterium ammoniigenes sp. nov., ammonifying bacteria isolated from surface river water. International Journal of Systematic and Evolutionary Microbiology 72. https://doi.org/10.1099/ijsem.0.005307.
Joo H-S, Hirai M, Shoda M. 2005. Characteristics of ammonium removal by heterotrophic nitrification-aerobic denitrification by Alcaligenes faecalis No. 4. Journal of Bioscience and Bioengineering 100:184-191. https://doi.org/10.1263/jbb.100.184.
Ichiki H, Tanaka Y, Mochizuki K, Yoshimatsu K, Sakurai T, Fujiwara T. 2001. Purification, Characterization, and Genetic Analysis of Cu-Containing Dissimilatory Nitrite Reductase from a Denitrifying Halophilic Archaeon, Haloarcula marismortui. Journal of Bacteriology 183:4149-4156. https://doi.org/10.1128/jb.183.14.4149-4156.2001.
Kloos K, Mergel A, Rösch C, Bothe H. 2001. Denitrification within the genus Azospirillum and other associative bacteria. Functional Plant Biology 28. https://doi.org/10.1071/pp01071.
Renner ED, Becker GE. 1970. Production of Nitric Oxide and Nitrous Oxide During Denitrification by Corynebacterium nephridii. Journal of Bacteriology 101:821-826. https://doi.org/10.1128/jb.101.3.821-826.1970.
Bokranz M, Katz J, Schr�der I, Roberton AM, Kr�ger A. 1983. Energy metabolism and biosynthesis of Vibrio succinogenes growing with nitrate or nitrite as terminal electron acceptor. Archives of Microbiology 135:36-41. https://doi.org/10.1007/bf00419479.
Brondijk THC, Nilavongse A, Filenko N, Richardson DJ, Cole JA. 2004. napGH components of the periplasmic nitrate reductase of Escherichia coli K-12: location, topology and physiological roles in quinol oxidation and redox balancing. Biochemical Journal 379:47-55. https://doi.org/10.1042/bj20031115.
Gavira Mn, Roldán MD, Castillo F, Moreno-Vivián C. 2002. Regulation of nap Gene Expression and Periplasmic Nitrate Reductase Activity in the Phototrophic Bacterium Rhodobacter sphaeroides DSM158. Journal of Bacteriology 184:1693-1702. https://doi.org/10.1128/jb.184.6.1693-1702.2002.
BrigÉ A, Cole JA, Hagen WR, Guisez Y, Van Beeumen JJ. 2001. Overproduction, purification and novel redox properties of the dihaem cytochrome c, NapB, from Haemophilus influenzae. Biochemical Journal 356. https://doi.org/10.1042/bj3560851.
Brooijmans RJW, de Vos WM, Hugenholtz J. 2009. Lactobacillus plantarum WCFS1 Electron Transport Chains. Applied and Environmental Microbiology 75:3580-3585. https://doi.org/10.1128/aem.00147-09.
Bell LC, Richardson DJ, Ferguson SJ. 1990. Periplasmic and membrane-bound respiratory nitrate reductases in Thiosphaera pantotropha. FEBS Letters 265:85-87. https://doi.org/10.1016/0014-5793(90)80889-q.
Barth KR, Isabella VM, Clark VL. 2009. Biochemical and genomic analysis of the denitrification pathway within the genus Neisseria. Microbiology 155:4093-4103. https://doi.org/10.1099/mic.0.032961-0.
Bergaust L, Shapleigh J, Frostegård Å, Bakken L. 2008. Transcription and activities of NOx reductases in Agrobacterium tumefaciens: the influence of nitrate, nitrite and oxygen availability. Environmental Microbiology 10:3070-3081. https://doi.org/10.1111/j.1462-2920.2007.01557.x.
Cramm R, Pohlmann A, Friedrich B. 1999. Purification and characterization of the single-component nitric oxide reductase from Ralstonia eutropha H16. FEBS Letters 460:6-10. https://doi.org/10.1016/s0014-5793(99)01315-0.
Silvester WB, Smith DR. 1969. Nitrogen Fixation by Gunnera–Nostoc Symbiosis. Nature 224:1231-1231. https://doi.org/10.1038/2241231a0.
de Vries S, Strampraad MJF, Lu S, Moënne-Loccoz P, Schröder I. 2003. Purification and Characterization of the MQH2:NO Oxidoreductase from the Hyperthermophilic Archaeon Pyrobaculum aerophilum. Journal of Biological Chemistry 278:35861-35868. https://doi.org/10.1074/jbc.M300857200.
Alvarez L, Bricio C, José Gómez M, Berenguer J. 2011. Lateral Transfer of the Denitrification Pathway Genes among Thermus thermophilus Strains. Applied and Environmental Microbiology 77:1352-1358. https://doi.org/10.1128/aem.02048-10.
Brettar I, Christen R, Höfle MG. 2002. Shewanella denitrificans sp. nov., a vigorously denitrifying bacterium isolated from the oxic-anoxic interface of the Gotland Deep in the central Baltic Sea. International Journal of Systematic and Evolutionary Microbiology 52:2211-2217. https://doi.org/10.1099/00207713-52-6-2211.
Haine Vr, Dozot M, Dornand J, Letesson J-J, De Bolle X. 2006. NnrA Is Required for Full Virulence and Regulates Several Brucella melitensis Denitrification Genes. Journal of Bacteriology 188:1615-1619. https://doi.org/10.1128/jb.188.4.1615-1619.2006.
Torres MJ, Rubia MI, de la Peña TC, Pueyo JJ, Bedmar EJ, Delgado MJ. 2014. Genetic basis for denitrification in Ensifer meliloti. BMC Microbiology 14. https://doi.org/10.1186/1471-2180-14-142.
Sun Z, Lv Y, Liu Y, Ren R. 2016. Removal of nitrogen by heterotrophic nitrification-aerobic denitrification of a novel metal resistant bacterium Cupriavidus sp. S1. Bioresource Technology 220:142-150. https://doi.org/10.1016/j.biortech.2016.07.110.
Baskaran V, Patil PK, Antony ML, Avunje S, Nagaraju VT, Ghate SD, Nathamuni S, Dineshkumar N, Alavandi SV, Vijayan KK. 2020. Microbial community profiling of ammonia and nitrite oxidizing bacterial enrichments from brackishwater ecosystems for mitigating nitrogen species. Scientific Reports 10. https://doi.org/10.1038/s41598-020-62183-9.
Yang Y, Huang S, Zhang Y, Xu F. 2013. Nitrogen Removal by Chelatococcus daeguensis TAD1 and Its Denitrification Gene Identification. Applied Biochemistry and Biotechnology 172:829-839. https://doi.org/10.1007/s12010-013-0590-7.
Sanford RA, Wagner DD, Wu Q, Chee-Sanford JC, Thomas SH, Cruz-García C, Rodríguez G, Massol-Deyá A, Krishnani KK, Ritalahti KM, Nissen S, Konstantinidis KT, Löffler FE. 2012. Unexpected nondenitrifier nitrous oxide reductase gene diversity and abundance in soils. Proceedings of the National Academy of Sciences 109:19709-19714. https://doi.org/10.1073/pnas.1211238109.
Jones CM, Graf DRH, Bru D, Philippot L, Hallin S. 2012. The unaccounted yet abundant nitrous oxide-reducing microbial community: a potential nitrous oxide sink. The ISME Journal 7:417-426. https://doi.org/10.1038/ismej.2012.125.
Li T, Zhou Q. 2020. The key role of Geobacter in regulating emissions and biogeochemical cycling of soil-derived greenhouse gases. Environmental Pollution 266. https://doi.org/10.1016/j.envpol.2020.115135
Bu C, Wang Y, Ge C, Ahmad HA, Gao B, Ni S-Q. 2017. Dissimilatory Nitrate Reduction to Ammonium in the Yellow River Estuary: Rates, Abundance, and Community Diversity. Scientific Reports 7. https://doi.org/10.1038/s41598-017-06404-8
Hoefman S, van der Ha D, Iguchi H, Yurimoto H, Sakai Y, Boon N, Vandamme P, Heylen K, De Vos P. 2014. Methyloparacoccus murrellii gen. nov., sp. nov., a methanotroph isolated from pond water. International Journal of Systematic and Evolutionary Microbiology 64:2100-2107. https://doi.org/10.1099/ijs.0.057760-0.
Liu J-H, Wang Y-X, Zhang X-X, Wang Z-G, Chen Y-G, Wen M-L, Xu L-H, Peng Q, Cui X-L. 2010. Salinarimonas rosea gen. nov., sp. nov., a new member of the α-2 subgroup of the Proteobacteria. International Journal of Systematic and Evolutionary Microbiology 60:55-60. https://doi.org/10.1099/ijs.0.006981-0.
Zhang X, Li A, Szewzyk U, Ma F. 2016. Improvement of biological nitrogen removal with nitrate-dependent Fe(II) oxidation bacterium Aquabacterium parvum B6 in an up-flow bioreactor for wastewater treatment. Bioresource Technology 219:624-631. https://doi.org/10.1016/j.biortech.2016.08.041.
Zainudin MH, Mustapha NA, Maeda T, Ramli N, Sakai K, Hassan M. 2020. Biochar enhanced the nitrifying and denitrifying bacterial communities during the composting of poultry manure and rice straw. Waste Management 106:240-249. https://doi.org/10.1016/j.wasman.2020.03.029.
Cheng R, Wang X, Zhu H, Yan B, Shutes B, Xu Y, Fu B, Wen H. 2020. Isolation and characterization of a salt-tolerant denitrifying bacterium Alishewanella sp. F2 from seawall muddy water. Scientific Reports 10. https://doi.org/10.1038/s41598-020-66989-5.
Liu QM, Ten LN, Im WT, Lee ST. 2008. Castellaniella caeni sp. nov., a denitrifying bacterium isolated from sludge of a leachate treatment plant. International Journal of Systematic and Evolutionary Microbiology 58:2141-2146. https://doi.org/10.1099/ijs.0.65314-0.
Spain AM, Peacock AD, Istok JD, Elshahed MS, Najar FZ, Roe BA, White DC, Krumholz LR. 2007. Identification and Isolation of a Castellaniella Species Important during Biostimulation of an Acidic Nitrate- and Uranium-Contaminated Aquifer. Applied and Environmental Microbiology 73:4892-4904. https://doi.org/10.1128/aem.00331-07.

## Sheet: Chemical analysis
Supplemental Table 2. Chemical analysis of two dairy manure storage system
Earthen Pit
Sample ID	pH	Solids Content (%)				Total COD (mg/L)		Nutrient (mg/L)
		TS		VS		mean	stdev	Total N	ORG- N	TAN	NO3-N	P	K	Ca	Mg	S	Fe	Mn	Zn	Cu	B	Na	Al
		mean	stdev	mean	stdev
EP1 - Surface	6.924	5.0972	0.927836	4.12485	0.898009	51250	9970.21	1710	961	747	2.01	215	1640	1200	330	134	46.5	7.7	8.86	2.17	1.45	604	34.9
EP1 - Middle	7.233	1.16603	0.00800956	0.578747	0.0259805	8800	141.421	741	117	624	0.18	105	1390	413	187	58.9	11	2.27	2.45	0.89	0.86	524	5.25
EP1 - Bottom	7.128	2.86381	0.00833791	2.00769	0.00501671	31950	353.553	1420	769	651	0.16	220	1410	1210	297	127	61.5	9.01	10.4	2.92	1.23	544	44.7
EP2 - Surface	7.29	1.66193	0.418178	1.03212	0.367817	14150	353.553	1070	478	593	0.07	131	1360	525	190	93.5	46.6	3.82	5.11	2.22	0.96	511	35.2
EP2 - Middle	7.371	0.964339	0.0156162	0.455123	0.00879903	4700	0	711	116	595	0.12	98.9	1390	365	176	52.5	9.5	1.96	2.26	0.68	0.84	524	4.52
EP2 - Bottom	7.21	1.20872	0.0893808	0.651035	0.0716923	8500	424.264	947	356	591	0.09	125	1300	500	187	67.5	23.4	3.5	4	1.12	0.89	492	17.3
EP3 - Surface	7.23	1.39684	0.14962	0.788525	0.165053	9650	636.396	988	420	568	0.04	124	1380	483	194	88.4	37	3.38	4.8	1.58	0.91	515	25.3
EP3 - Middle	7.657	0.904547	0.0165663	0.415139	0.0109611	4700	141.421	678	105	573	0	84.6	1280	343	162	49.3	8.88	1.83	2.06	0.59	0.77	484	3.62
EP3 - Bottom	7.422	1.01821	0.0108786	0.493129	0.00866172	5450	70.7107	734	142	592	0.12	100	1360	373	175	53.5	11.3	2.08	2.28	0.68	0.83	514	6.14
EP4 - Surface	7.853	4.92797	0.000897951	3.96404	0.02804	31000	282.843	1580	938	645	0.05	247	1240	1150	249	184	107	11	12.5	2.82	1.34	459	67.5
EP4 - Middle	7.216	1.57189	0.130335	0.946647	0.125128	14300	1131.37	1050	407	643	0.05	162	1390	646	210	94.1	40.1	5.4	6.11	1.66	1	518	21.1
EP4 - Bottom	7.176	2.69584	0.452374	1.93151	0.388913	26250	6151.83	1210	553	657	0.04	219	1350	963	250	129	66.3	8.75	9.92	2.22	1.18	506	38.7
EP5 - Surface	7.261	1.02411	0.0277547	0.475521	0.0333548	6700	565.685	748	171	577	0.13	106	1300	395	173	60.9	15.4	2.51	2.82	0.75	0.81	488	7.16
EP5 - Middle	7.248	1.01042	0.0244803	0.470302	0.0407199	3550	70.7107	673	131	541	0.21	98.1	1270	359	166	53.1	10.8	2.06	2.29	0.68	0.78	478	3.63
EP5 - Bottom	7.209	1.67694	0.296886	1.01472	0.240638	11650	919.239	1060	422	638	0.13	162	1360	678	218	92.1	43.9	5.49	6.23	1.61	1	509	24.3
Abbreviations: Total Solids, TS; Volatile solids, VS; Chemical Oxygen Demand, COD; Total Ammonia Nitrogen (TAN).
Concrete Storage
		Solids Content (%)				Total COD (mg/L)		Nutrient (mg/L)
Sample ID	pH	TS		VS		mean	stdev	Total N	ORG- N	TAN	NO3-N	P	K	Ca	Mg	S	Fe	Mn	Zn	Cu	B	Na	Al
		mean	stdev	mean	stdev
CS1 - Surface	7.413	5.75212	0.130284	4.33118	0.108209	40550	1767.77	2420	1560	854	0.31	528	1760	2700	928	369	121	22.2	20.5	3.88	1.27	357	87.6
CS1 - Middle	7.522	2.06181	0.0399004	1.28567	0.0325536	18800	1131.37	1370	422	945	0.2	240	1650	1010	385	118	30.1	9.63	8.57	1.76	0.85	344	13.7
CS1 - Bottom	7.411	2.28382	0.055534	1.45736	0.0414453	17700	848.528	1500	566	936	0.13	272	1580	1160	432	130	41.6	10.6	9.51	1.96	0.85	333	25.4
CS2 - Surface	7.379	11.948	0.269059	9.58141	0.246508	54450	6858.94	3050	2160	892	0.4	1020	1540	4940	1650	489	264	31.4	30.7	5.39	2.13	305	194
CS2 - Middle	7.421	2.33336	0.0853679	1.48964	0.0730949	19850	494.975	1480	599	878	0.29	276	1620	1210	439	135	43.6	10.8	9.68	2.43	0.86	344	26.6
CS2 - Bottom	7.504	2.14816	0.0552721	1.3596	0.0438637	15550	212.132	1640	779	865	0.34	243	1570	1020	383	118	34.3	9.66	8.59	2.47	0.78	324	20.4
CS3 - Surface	7.422	12.2451	0.177888	9.62634	0.157616	75450	1202.08	17000	16800	211	7.74	3320	11800	91900	11600	3480	2260	248	232	41.8	12.4	2100	2880
CS3 - Middle	7.345	2.31174	0.0495147	1.49699	0.0383156	19850	1343.5	1580	677	899	0.23	254	1640	1130	429	132	39.4	10.3	9.68	2.04	0.83	341	25
CS3 - Bottom	7.385	5.64472	0.0555945	4.00193	0.0499537	49200	6646.8	2220	1370	858	0.52	671	1670	3080	1110	300	165	21.8	22	3.88	1.52	350	105
Abbreviations: Total Solids, TS; Volatile solids, VS; Chemical Oxygen Demand, COD; Total Ammonia Nitrogen (TAN).

## Sheet: DESeq2 EP & CS Comparison
Supplemental Table 3. Differentially abundant analysis between EP and CS
ASVID	Phylum	Class	Order	Family	Genus	Lowest taxonomic annotation	Log2 Fold Change	lfcSE (standard error)	Enriched in
d2f4416778310194496670b0038319b3	Cloacimonetes	Cloacimonadia	Cloacimonadales			Cloacimonadeles	-8.36523	0.60379	Concrete Storage
06bd574b509d92e67388cff2999d45d1	Bacteroidetes	Bacteroidia	Bacteroidales	Rikenellaceae	DMER64	Rikenellaceae DMER64_1	-7.95343	0.415541	Concrete Storage
cb036b69092977c488e3ac81bfb988e0	Firmicutes	Clostridia	Clostridiales	Peptococcaceae	uncultured	Peptococcaceae_1	-7.48664	0.488839	Concrete Storage
bd01e055c588114973abb68cd1fd7e83	Firmicutes	Clostridia	Clostridiales	Ruminococcaceae	Fastidiosipila	Fastidiosipila_1	-7.41143	0.959581	Concrete Storage
e377b41aed5664760a8c2a5c118eecb8	Bacteroidetes	Bacteroidia	Bacteroidales	Rikenellaceae	Rikenellaceae RC9 gut group	Rikenellaceae RC9_1	-7.24715	0.505657	Concrete Storage
9d79b1542f4d58a1bb345591d46dfb9a	Firmicutes	Clostridia	Clostridiales	Ruminococcaceae	Ruminiclostridium 1	Ruminiclostridium_1	-7.15943	0.789009	Concrete Storage
93bbf86f32709bb854367fb61f5a3691	Firmicutes	Limnochordia	Limnochordales	Limnochordaceae	uncultured Clostridia bacterium	Limnochordaceae	-7.12471	0.371866	Concrete Storage
ebcee5e045f98869eca1f8816b4f76a2	Bacteroidetes	Bacteroidia	Bacteroidales	Rikenellaceae	Rikenellaceae RC9 gut group	Rikenellaceae RC9_2	-7.02038	0.48133	Concrete Storage
34660c795c7fb17d9988412ef65b7898	Firmicutes	Clostridia	Clostridiales	Ruminococcaceae		Ruminococcaceae_1	-7.00763	0.676917	Concrete Storage
981f3589fae410a69599f5cd89680600	Firmicutes	Clostridia	Clostridiales	Ruminococcaceae	Fastidiosipila	Fastidiosipila_2	-6.99448	0.47349	Concrete Storage
5dc8ac69d000153747516a00619ed36a	Firmicutes	Clostridia	Clostridiales	Ruminococcaceae		Ruminococcaceae_2	-6.84722	0.659502	Concrete Storage
75cb1c8a80ef97ad5803a07236f0bc84	Tenericutes	Mollicutes	Acholeplasmatales	Acholeplasmataceae	Acholeplasma	Acholeplasma_1	-6.65491	0.712484	Concrete Storage
08f126919100922624706a0dfecdfa7d	Tenericutes	Mollicutes	Mollicutes RF39			Mollicutes RF39_1	-6.47083	0.971462	Concrete Storage
e8de4ed8de7a34142893d53f1259a89a	Bacteroidetes	Bacteroidia	Bacteroidales	Paludibacteraceae	uncultured	Paludibacteraceae_4	-6.46233	0.470795	Concrete Storage
9b40ae00b852cb2aa192104ae5037f79	Nanoarchaeaeota	Woesearchaeia	Candidatus Staskawiczbacteria bacterium RIFCSPHIGHO2_01_FULL_34_27	Candidatus Staskawiczbacteria bacterium RIFCSPHIGHO2_01_FULL_34_27	Candidatus Staskawiczbacteria bacterium RIFCSPHIGHO2_01_FULL_34_27	Candidatus Staskawiczbacteria	-6.31539	0.901493	Concrete Storage
6a7db167e19e1e8f0b2a7200dbaf1107	Firmicutes	Clostridia	Clostridiales	Peptococcaceae	Cryptanaerobacter	Cryptanaerobacter	-6.27845	0.826295	Concrete Storage
cdb97ab10bc93369681bd4e9401244ca	Firmicutes	Clostridia	Clostridiales	Christensenellaceae	Christensenellaceae R-7 group	Christensenellaceae R-7_1	-6.249	0.44861	Concrete Storage
74368f78f8a3f501aea25fef902410f9	Tenericutes	Mollicutes	Acholeplasmatales	Acholeplasmataceae	Acholeplasma	Acholeplasma_2	-6.24056	0.825072	Concrete Storage
d76b48905fbc8489ed479d8d118a6eb4	Firmicutes	Clostridia	Clostridiales	Ruminococcaceae	Ruminococcaceae UCG-014	Ruminococcaceae UCG-014_1	-6.19459	0.79515	Concrete Storage
222726f83d4b60589f3b820e831bd5c9	Firmicutes	Clostridia	Clostridiales	Peptococcaceae	uncultured	Peptococcaceae_2	-6.1415	0.643556	Concrete Storage
70a5244bf31bb8ba41c4426322e68b39	Firmicutes	Clostridia	Clostridiales	Ruminococcaceae	Ruminiclostridium 1	Ruminiclostridium_2	-6.1239	0.988642	Concrete Storage
23f7990f07bbd7b9321eb464653a9dee	Nanoarchaeaeota	Woesearchaeia				Woesearchaeia_1	-6.03949	0.549645	Concrete Storage
69202de30d43e55e01bfbf5fd0426d40	Firmicutes	Clostridia	Clostridiales	Christensenellaceae	Christensenellaceae R-7 group	Christensenellaceae R-7_2	-5.96493	0.932445	Concrete Storage
c76cf2c0b53ba2249572a6a5e2b93d60	Bacteroidetes	Bacteroidia	Bacteroidales	Marinilabiliaceae	uncultured	Marinilabiliaceae_1	-5.95238	1.28771	Concrete Storage
7393b6dbc2d799ec7cb2f7455a6ef28c	Firmicutes	Clostridia	Clostridiales	Ruminococcaceae	Ruminococcaceae UCG-010	Ruminococcaceae UCG-010_1	-5.88443	0.631859	Concrete Storage
343481747013e17f630174c4ce63052d	Tenericutes	Mollicutes	Mollicutes RF39	uncultured bacterium	uncultured bacterium	Mollicutes RF39_2	-5.87167	0.634434	Concrete Storage
ef39c8f163916f7ac1584b243ac81f88	Bacteroidetes	Bacteroidia	Bacteroidales	Dysgonomonadaceae	uncultured	Dysgonomonadaceae	-5.71306	0.742272	Concrete Storage
ec33b32692494d04e2e7bea47cc108cd	Firmicutes	Clostridia	Clostridiales	Peptococcaceae	uncultured	Peptococcaceae_3	-5.70368	1.42095	Concrete Storage
edf34aa48d1c4933dfd0a084ebf72f1c	Tenericutes	Mollicutes	Mollicutes RF39	uncultured Firmicutes bacterium	uncultured Firmicutes bacterium	Firmicutes	-5.67749	1.23219	Concrete Storage
8fc0b7df3ff89cac312f99f54bdf9214	Bacteroidetes	Bacteroidia	Bacteroidales	Paludibacteraceae	uncultured	Paludibacteraceae_5	-5.59344	0.584551	Concrete Storage
710712255d31450190e43a3540f49ac5	Spirochaetes	Spirochaetia	Spirochaetales	Spirochaetaceae	Treponema	Treponema_1	-5.53572	0.817114	Concrete Storage
355a92840458a3dcbecd091076f7c803	Tenericutes	Mollicutes	Mollicutes RF39	uncultured Mollicutes bacterium	uncultured Mollicutes bacterium	Mollicutes RF39_3	-5.50287	0.763612	Concrete Storage
365e54bc3f7ba715bbc9704d98f66b5b	Firmicutes	Clostridia	Clostridiales	Ruminococcaceae	Ruminococcaceae UCG-014	Ruminococcaceae UCG-014_2	-5.50051	1.15297	Concrete Storage
ed2cc65025c50e5143334e17f8a63c2a	Firmicutes	Negativicutes	Selenomonadales	Acidaminococcaceae	Acidaminococcus	Acidaminococcus	-5.49216	0.895539	Concrete Storage
fc5a8c21d3c6da550a2ef2038824ceeb	Atribacteria	JS1	uncultured organism	uncultured organism	uncultured organism	Atribacteria JS1	-5.48525	1.1415	Concrete Storage
5f32d1503619e429c4e1121b263f531c	Firmicutes	Clostridia	Clostridiales	Ruminococcaceae	Ruminococcaceae UCG-010	Ruminococcaceae UCG-010_2	-5.4473	0.703424	Concrete Storage
7a41c9e399556c5acd9c5d73a8c826a4	Proteobacteria	Deltaproteobacteria	Desulfovibrionales	Desulfovibrionaceae	Desulfovibrio	Desulfovibrio	-5.43819	1.21993	Concrete Storage
2973c01c137b7745270f1206729981b8	Patescibacteria	Berkelbacteria	uncultured bacterium	uncultured bacterium	uncultured bacterium	Berkelbacteria	-5.38937	0.773141	Concrete Storage
64499d42ab3f9c88f7fd0b71281ee0da	Tenericutes	Mollicutes	Mollicutes RF39			Mollicutes RF39_4	-5.38489	1.34982	Concrete Storage
0128557543c0bd80cbead6b5d852156a	Nanoarchaeaeota	Woesearchaeia				Woesearchaeia_2	-5.3691	0.519384	Concrete Storage
3fbbb84f9c5aebd7534c4719ba7d5b69	Crenarchaeota	Bathyarchaeia	unidentified archaeon	unidentified archaeon	unidentified archaeon	Bathyarchaeia_1	-5.2766	0.924762	Concrete Storage
332a89b7e1675024a16098fa8c7401ea	Bacteroidetes	Bacteroidia	Bacteroidales	Bacteroidetes vadinHA17		Bacteroidetes vadinHA17_1	-5.25559	1.05482	Concrete Storage
16a46bf65c4f1337c73f154600cd2496	Firmicutes	Clostridia	Clostridiales	Ruminococcaceae	Ruminococcaceae NK4A214 group	Ruminococcaceae NK4A214_1	-5.20468	0.847617	Concrete Storage
747e5d6629f270f1d2dac544a3d42861	Tenericutes	Mollicutes	Mollicutes RF39	metagenome	metagenome	Mollicutes RF39_5	-5.2027	1.21421	Concrete Storage
1b408033952869ce14efa5c21ae60c06	Firmicutes	Clostridia	Clostridiales	Christensenellaceae	Christensenellaceae R-7 group	Christensenellaceae R-7_3	-5.17933	0.837653	Concrete Storage
2bba43cdb275165d540a09e705e0464e	Firmicutes	Clostridia	Clostridiales	Clostridiales vadinBB60 group	uncultured bacterium	Clostridiales vadinBB60_1	-5.12228	1.21384	Concrete Storage
27c3d37e74bf122c2aecc4e1723f21b1	Firmicutes	Clostridia	Clostridiales	Syntrophomonadaceae	uncultured	Syntrophomonadaceae	-5.11223	1.12196	Concrete Storage
cea18f8b1b57668a97c5942a0c2081ca	Firmicutes	Clostridia	Clostridiales	Ruminococcaceae		Ruminococcaceae_3	-5.05775	0.870556	Concrete Storage
a166263855812693de72568d6f1f84e0	Firmicutes	Clostridia	Clostridiales	Ruminococcaceae	Ruminococcaceae UCG-014	Ruminococcaceae UCG-014_3	-5.03087	0.757244	Concrete Storage
dfa0bb5fd530cf6213274ba9499c37c8	Nanoarchaeaeota	Woesearchaeia	uncultured bacterium	uncultured bacterium	uncultured bacterium	Woesearchaeia_3	-4.95216	0.631284	Concrete Storage
c60541d8856e0a7ea5acce35e43ff29c	Bacteroidetes	Bacteroidia	Bacteroidales	Rikenellaceae	Rikenellaceae RC9 gut group	Rikenellaceae RC9_3	-4.94433	0.661666	Concrete Storage
bdb5f835de1437ff7247e9a69db08c07	Cloacimonetes	Cloacimonadia	Cloacimonadales	GZKB75		Cloacimonadales GZKB75	-4.91269	1.11386	Concrete Storage
e9f3e097e7d1b92e4dd6c15653ba2799	Patescibacteria	ABY1	Candidatus Falkowbacteria	uncultured bacterium	uncultured bacterium	Candidatus Falkowbacteria	-4.87152	0.652672	Concrete Storage
911007d13d59a04dfeea1acf8abafe19	Patescibacteria	Parcubacteria	Candidatus Moranbacteria	uncultured bacterium	uncultured bacterium	Candidatus Moranbacteria	-4.81774	0.818926	Concrete Storage
903ff21870794d6e42df0e200a130e92	Firmicutes	Clostridia	Clostridiales			Clostridiales	-4.64424	0.937672	Concrete Storage
104d4ce2617e58f6bff5dc5204adc403	Bacteroidetes	Bacteroidia	Bacteroidales	M2PB4-65 termite group	uncultured prokaryote	M2PB4-65 termite group_1	-4.63587	0.706692	Concrete Storage
fcdc6ac29a15bf80f95c07c2f5572cf1	Synergistetes	Synergistia	Synergistales	Synergistaceae	Aminobacterium	Aminobacterium_1	-4.60131	0.821813	Concrete Storage
1088aff894c9e0567dd9eb16f9674945	Tenericutes	Mollicutes	Mollicutes RF39			Mollicutes RF39_6	-4.55819	0.904288	Concrete Storage
8afa1b6c9908b4c5bac1022a50143200	Nanoarchaeaeota	Woesearchaeia	uncultured bacterium	uncultured bacterium	uncultured bacterium	Woesearchaeia_4	-4.37275	0.962194	Concrete Storage
6dc7875d578971964f5368bda9567809	Firmicutes	Clostridia	Clostridiales	Lachnospiraceae	Herbinix	Herbinix	-4.31955	1.05831	Concrete Storage
865d104507c4d3d20c1319f5c158a1cb	Synergistetes	Synergistia	Synergistales	Synergistaceae	uncultured	Synergistaceae	-4.25946	0.581819	Concrete Storage
a975224b47fc21e9cfb949b18a41dd59	Firmicutes	Clostridia	Clostridiales	Clostridiales vadinBB60 group	uncultured bacterium	Clostridiales vadinBB60_2	-4.24067	1.09086	Concrete Storage
a55e5ff311ee33ac6321503139b48528	WS1	uncultured bacterium	uncultured bacterium	uncultured bacterium	uncultured bacterium	Bacteria WS1	-4.07407	0.803117	Concrete Storage
c4c861d796cc3808961b98ae2d72263d	Firmicutes	Clostridia	Clostridiales	Ruminococcaceae	Ruminococcaceae NK4A214 group	Ruminococcaceae NK4A214_2	-3.87753	0.960319	Concrete Storage
8294daf536613ffef5776fccafaf124a	Firmicutes	Clostridia	Clostridiales	Ruminococcaceae	uncultured	Ruminococcaceae_4	-3.83977	0.347682	Concrete Storage
52ec3ae25cc01e5cd34d6700d0c0456b	Patescibacteria	Parcubacteria	Candidatus Nomurabacteria	uncultured bacterium	uncultured bacterium	Candidatus Nomurabacteria	-3.7952	0.922441	Concrete Storage
7e16d6fe2e10d7040abdccd21aab8754	Firmicutes	Clostridia	Clostridiales	Eubacteriaceae	Anaerofustis	Anaerofustis	-3.78882	0.626612	Concrete Storage
6fb816aea6abb5ef8057335c1f144bce	Firmicutes	Clostridia	Clostridiales	Ruminococcaceae	[Eubacterium] coprostanoligenes group	Eubacterium coprostanoligenes_1	-3.41961	0.777764	Concrete Storage
83e1cbe485f9661e1e052960c311590a	Euryarchaeota	Methanomicrobia	Methanosarcinales	Methanosarcinaceae	Methanosarcina	Methanosarcina	-2.74228	0.697706	Concrete Storage
39ceb6d8fe36dce9b124948abd9e883f	Bacteroidetes	Bacteroidia	Bacteroidales	Dysgonomonadaceae	Fermentimonas	Fermentimonas	-2.7319	0.541172	Concrete Storage
3d606a98267dcf7061ed2fd34595d5f1	Bacteroidetes	Bacteroidia	Bacteroidales	Rikenellaceae	Alistipes	Alistipes	-2.67344	0.580307	Concrete Storage
599833508cffa9d1edb84f0bc040bae9	Firmicutes	Clostridia	Clostridiales	Peptococcaceae	Sporotomaculum	Sporotomaculum	-2.60127	0.644244	Concrete Storage
7f2ba177b476b05ce51fc3071f6dd16d	Bacteroidetes	Bacteroidia	Bacteroidales	ML635J-40 aquatic group	uncultured Sphingobacteriia bacterium	Sphingobacteriia	-2.19749	0.48041	Concrete Storage
b627da7eb66a8c03ff6db88f7294d84a	Firmicutes	Clostridia	Clostridiales	Syntrophomonadaceae	Syntrophomonas	Syntrophomonas	-2.17528	0.192979	Concrete Storage
c12053beb5fb96b9644aede719ab00a3	Firmicutes	Clostridia	Clostridiales	Ruminococcaceae	Ruminococcaceae UCG-014	Ruminococcaceae UCG-014_4	-2.1305	0.255572	Concrete Storage
c7a71edda5dee25aca4b7527073fd4d2	Bacteroidetes	Bacteroidia	Bacteroidales	Rikenellaceae	Rikenellaceae RC9 gut group	Rikenellaceae RC9_4	-1.68346	0.296022	Concrete Storage
1acf56a51cf090b0a28a88183000cbb1	Cloacimonetes	Cloacimonadia	Cloacimonadales	Cloacimonadaceae	LNR A2-18	Cloacimonadaceae LNR A2-18_1	-1.4019	0.184074	Concrete Storage
a96549b8941066b9184d2ebde04fbdd2	Firmicutes	Clostridia	Clostridiales	Ruminococcaceae	Ruminiclostridium	Ruminiclostridium_3	-1.32672	0.257489	Concrete Storage
d249f90c8cabca91d18e1a244a259426	Bacteroidetes	Bacteroidia	Bacteroidales	Marinilabiliaceae	uncultured	Marinilabiliaceae_2	-1.18012	0.316213	Concrete Storage
abab0e26e85ca47cb23569aad3e00450	Spirochaetes	Spirochaetia	Spirochaetales	Spirochaetaceae	Treponema 2	Treponema_2	-1.08369	0.18349	Concrete Storage
3f77c011924a77a96bd2b9d8f19e17c2	Verrucomicrobia	Verrucomicrobiae	LD1-PB3	metagenome	metagenome	Verrucomicrobiae LD1-PB3	-0.814952	0.142038	Concrete Storage
8a0d4750ec7c3bfbd145789b3f71af8a	Bacteroidetes	Bacteroidia	Bacteroidales	PeH15	uncultured bacterium	Bacteroidales PeH15_1	-0.74077	0.168531	Concrete Storage
06b11ba303e56088edfc7eaebfcc8350	Proteobacteria	Deltaproteobacteria	Desulfobacterales	Desulfobacteraceae	uncultured	Desulfobacteraceae	0.971048	0.236692	Earthen Pit
aa8f4616365270718b9b775ee66fab67	Bacteroidetes	Bacteroidia	Bacteroidales	Rikenellaceae	DMER64	Rikenellaceae DMER64_2	1.05422	0.126384	Earthen Pit
5f4484ebb1688380d9d2c1d950b66449	Firmicutes	Clostridia	Clostridiales	Syntrophomonadaceae	Syntrophomonas	Syntrophomonas_1	1.13644	0.20905	Earthen Pit
329817d18e28bb232904ed8a9591d350	Firmicutes	BRH-c20a	uncultured bacterium mle1-9	uncultured bacterium mle1-9	uncultured bacterium mle1-9	Bacterium mle1-9	1.2489	0.288016	Earthen Pit
0021e574a2f173a88bcc81f470446599	Firmicutes	Erysipelotrichia	Erysipelotrichales	Erysipelotrichaceae	Erysipelotrichaceae UCG-004	Erysipelotrichaceae UCG-004_1	1.34729	0.19645	Earthen Pit
4dfa84959229fc02946d9eca1823fdc9	Spirochaetes	MVP-15				Spirochaetes MVP-15_1	1.38591	0.230515	Earthen Pit
fc1df50750f404e52f430c6df08ff138	Kiritimatiellaeota	Kiritimatiellae	WCHB1-41	uncultured bacterium	uncultured bacterium	Kiritimatiellae WCHB1-41	1.63071	0.295302	Earthen Pit
59bb5d792af5e8a4e3b9cf6df3450dc4	Synergistetes	Synergistia	Synergistales	Synergistaceae	uncultured	Synergistaceae_1	1.7888	0.194358	Earthen Pit
fefa881565884d6d1e25ac1148bca313	Proteobacteria	Deltaproteobacteria	SAR324 clade(Marine group B)			Deltaproteobacteria SAR324	1.80379	0.467783	Earthen Pit
a5c37e14c87f46df23aad579f4b928a6	Firmicutes	Erysipelotrichia	Erysipelotrichales	Erysipelotrichaceae	Erysipelotrichaceae UCG-004	Erysipelotrichaceae UCG-004_2	2.28469	0.294249	Earthen Pit
33a0fce1692329b0026b406b4142f473	Lentisphaerae	Oligosphaeria	Oligosphaerales	Oligosphaeraceae	Oligosphaera	Oligosphaera	2.30656	0.379891	Earthen Pit
f1481c9df5ad92121b6ea9fe6c60866d	Spirochaetes	Spirochaetia	Spirochaetales	Spirochaetaceae	uncultured	Spirochaetaceae	2.48218	0.494048	Earthen Pit
70e416ac2940a91076e48956b746209e	Firmicutes	Clostridia	Clostridiales	Christensenellaceae	Christensenellaceae R-7 group	Christensenellaceae R-7_4	2.58887	0.516036	Earthen Pit
b080730ee3d70ebbb7fc9b879757908b	Bacteroidetes	Bacteroidia	Chitinophagales	Saprospiraceae	Membranicola	Membranicola	2.606	0.458339	Earthen Pit
0b010b4f24653f617c67b231e16fdf46	Firmicutes	Clostridia	Clostridiales	Clostridiales vadinBB60 group	Firmicutes bacterium ADurb.Bin080	Firmicutes ADurb.Bin080	2.65686	0.393236	Earthen Pit
156886bcadc08faad131a249b62fe223	Tenericutes	Mollicutes	Izimaplasmatales	uncultured bacterium	uncultured bacterium	Izimaplasmatales_1	2.68828	0.294427	Earthen Pit
9dda039d5ec46a640e443276b730c0be	Bacteroidetes	Bacteroidia	Bacteroidales	Bacteroidaceae	Bacteroides	Bacteroides_1	2.74177	0.542187	Earthen Pit
266f16f14ea667905e54104aa75e2384	Chloroflexi	Anaerolineae	Anaerolineales	Anaerolineaceae	uncultured	Anaerolineaceae_1	2.79994	0.434559	Earthen Pit
3daf6cf0f2983ae2dc40ede4fc2f69fe	Crenarchaeota	Bathyarchaeia	uncultured bacterium	uncultured bacterium	uncultured bacterium	Bathyarchaeia_2	2.83033	0.462147	Earthen Pit
fce82bdf49af5a6fdd19e8a794e59c22	Cloacimonetes	Cloacimonadia	Cloacimonadales	Cloacimonadaceae	LNR A2-18	Cloacimonadaceae LNR A2-18_2	2.86542	0.477901	Earthen Pit
a75383ce98c39eb6b98f923ba6e12eca	Bacteroidetes	Bacteroidia	Bacteroidales	Rikenellaceae	Rikenellaceae RC9 gut group	Rikenellaceae RC9_5	2.99922	0.378188	Earthen Pit
1bca9df78d3a482eb435f4e7622f3d9f	Acidobacteria	Subgroup 18				Acidobacteria	3.00982	0.567831	Earthen Pit
9f8e273b75df4f66273007dba4441d60	Bacteroidetes	Bacteroidia	Bacteroidales	p-251-o5	uncultured bacterium	Bacteroidales p-251-o5	3.13926	0.52055	Earthen Pit
42602daa271bd2f850479991933ab155	Thermotogae	Thermotogae	Kosmotogales	Kosmotogaceae	Mesotoga	Mesotoga	3.34679	0.78417	Earthen Pit
b302ecfeb28611a976aa061fe4c1f6b1	Proteobacteria	Deltaproteobacteria	Oligoflexales	0319-6G20	uncultured prokaryote	Oligoflexales 0319-6G20	3.41747	0.734454	Earthen Pit
c15dec3a470d0be89d7d59a76f2d9033	Synergistetes	Synergistia	Synergistales	Synergistaceae	uncultured	Aminobacterium_2	3.65065	0.724314	Earthen Pit
fb48399efcee66442f9291bf672491e8	Euryarchaeota	Thermoplasmata	Methanomassiliicoccales	Methanomethylophilaceae	Candidatus Methanoplasma	Candidatus Methanoplasma	3.762	0.446082	Earthen Pit
51a1d4a6bf32656de2ee667cfb02fe33	Caldiserica	Caldisericia	Caldisericales	WCHB1-02	uncultured Firmicutes bacterium	Caldisericales WCHB1-02	3.78809	0.842882	Earthen Pit
de1667f648736765dbbc6b1174b3d106	Thermotogae	Thermotogae	Petrotogales	Petrotogaceae	AUTHM297	Petrotogaceae AUTHM297	3.80763	0.544427	Earthen Pit
3089403f4cb65c699c0d44c723c19d17	Proteobacteria	Gammaproteobacteria	Aeromonadales	Succinivibrionaceae	Ruminobacter	Ruminobacter	4.06908	1.01923	Earthen Pit
a9caa070a29ad0f934e6a89a0a0831a2	Bacteroidetes	Bacteroidia	Bacteroidales	Paludibacteraceae	uncultured	Paludibacteraceae_1	4.27643	1.00442	Earthen Pit
059f44793169be54d8d444da2cb507e7	Actinobacteria	Acidimicrobiia	Actinomarinales	uncultured	uncultured bacterium	Actinomarinales	4.29627	0.989498	Earthen Pit
321821b7adf60f8564c9c443eb5b4b52	Euryarchaeota	Thermoplasmata	Methanomassiliicoccales	Methanomassiliicoccaceae	uncultured	Methanomassiliicoccaceae	4.32256	1.0904	Earthen Pit
f9b291c64e181e4e30fe10ae366ef65c	FCPU426	uncultured bacterium	uncultured bacterium	uncultured bacterium	uncultured bacterium	Bacteria FCPU426	4.37246	0.81021	Earthen Pit
231223f8614c1903e5ac56eb06bc6ea6	Bacteroidetes	Bacteroidia	Bacteroidales	PeH15	uncultured bacterium	Bacteroidales PeH15_2	4.44307	0.235437	Earthen Pit
e737097ee4cdac0f9f4c5fb0807fba3a	Tenericutes	Mollicutes				Mollicutes_1	4.52391	0.925112	Earthen Pit
9a3443d38b170c4e00f7397435b3420b	Bacteroidetes	Bacteroidia				Bacteroidia	4.56096	0.685131	Earthen Pit
b7c9f4286791a52554ec1833351b6bc6	Bacteroidetes	Bacteroidia	Flavobacteriales	Flavobacteriaceae	Planktosalinus	Planktosalinus	4.56619	0.799853	Earthen Pit
cd84d18068618d3ebe48910dd3af489b	Synergistetes	Synergistia	Synergistales	Synergistaceae	Aminivibrio	Aminivibrio	4.60618	0.833615	Earthen Pit
8c3d5c3166b618a04edd2099309958ab	Proteobacteria	Deltaproteobacteria	Desulfovibrionales	Desulfovibrionaceae	Desulfovibrio	Desulfovibrio_2	4.61444	1.11764	Earthen Pit
4a61a627feb841d8055c9a40b33de516	Spirochaetes	Spirochaetia	Spirochaetales	Spirochaetaceae	Treponema 2	Treponema_3	4.64569	0.99347	Earthen Pit
fdfbb207510d61bcb620c6054ad927d6	Planctomycetes	Phycisphaerae	Phycisphaerales	AKAU3564 sediment group	uncultured organism	Phycisphaerales AKAU3564	4.68426	0.984086	Earthen Pit
2a40828089981fd6dcc40cad6e94473c	Bacteroidetes	Bacteroidia	Bacteroidales	Rikenellaceae	Rikenellaceae RC9 gut group	Rikenellaceae RC9_6	4.72407	0.992343	Earthen Pit
912574e5cc91c31901683a3bbf4147b6	Elusimicrobia	Rs-M47	uncultured bacterium	uncultured bacterium	uncultured bacterium	Elusimicrobia Rs-M47	4.73406	0.745738	Earthen Pit
54ae28e2b47f6627b50871937e855d30	Firmicutes	Erysipelotrichia	Erysipelotrichales	Erysipelotrichaceae	[Anaerorhabdus] furcosa group	Anaerorhabdus furcosa	4.76103	1.0303	Earthen Pit
fb36a50e3c1d973263f81139e3d2f248	Planctomycetes	Phycisphaerae	MSBL9	SG8-4	metagenome	Phycisphaerae SG8-4	4.78735	0.727402	Earthen Pit
cd6970fa6543bc9643c73c74234d5e6d	Tenericutes	Mollicutes	Izimaplasmatales	uncultured bacterium	uncultured bacterium	Izimaplasmatales_2	4.83462	1.24483	Earthen Pit
1021b6b223c6251704bccaa25575b408	Proteobacteria	Deltaproteobacteria	Myxococcales	MidBa8	uncultured delta proteobacterium	Myxococcales MidBa8	4.8511	0.784268	Earthen Pit
1fbf547d0e33acf903e8539f222e3bd7	Firmicutes	Clostridia	Clostridiales	Clostridiales vadinBB60 group		Clostridiales vadinBB60_3	4.87248	1.04005	Earthen Pit
79257faafbb9e9623274d84ea8192cc6	Bacteroidetes	Bacteroidia	Flavobacteriales	Cryomorphaceae	uncultured	Cryomorphaceae	4.87768	0.948099	Earthen Pit
de4bbb101af38b1c6a2b504d2c002c88	Bacteroidetes	Bacteroidia	Bacteroidales	Prolixibacteraceae	uncultured	Prolixibacteraceae_1	4.89282	0.835476	Earthen Pit
031625b90d97d3e953659feb97cdac05	Synergistetes	Synergistia	Synergistales	Synergistaceae		Synergistaceae_2	4.89398	0.711925	Earthen Pit
d34c138abbb2b53944051eaca8c06107	Euryarchaeota	Thermoplasmata	Methanomassiliicoccales	Methanomethylophilaceae	uncultured	Methanomethylophilaceae	4.89582	0.919197	Earthen Pit
fc2bdedda74707a4557a78b0f1c552fb	Bacteroidetes	Bacteroidia	Bacteroidales	Paludibacteraceae	uncultured	Paludibacteraceae_2	4.94491	1.1285	Earthen Pit
58d8801af5f732abb28cc1ab04fdccea	Chloroflexi	Anaerolineae	Anaerolineales	Anaerolineaceae	uncultured	Anaerolineaceae_2	4.94552	0.853844	Earthen Pit
95003bfda843d375bff90260d98ac4b4	Synergistetes	Synergistia	Synergistales	Synergistaceae	Syner-01	Synergistaceae Syner-01	5.08477	0.464214	Earthen Pit
6643df18f53337d3370a4a60d017fdaa	Firmicutes	Erysipelotrichia	Erysipelotrichales	Erysipelotrichaceae	Erysipelotrichaceae UCG-004	Erysipelotrichaceae UCG-004_3	5.10733	1.2686	Earthen Pit
212985a380853c2ba6a796a7ae071345	Proteobacteria	Gammaproteobacteria	Alteromonadales	uncultured	Idiomarina sp.	Idiomarina sp.	5.14414	1.22007	Earthen Pit
f5ff380aa1797fa47c9c817eec08ba61	Bacteroidetes	Bacteroidia	Flavobacteriales	Weeksellaceae	Moheibacter	Moheibacter	5.19289	0.859576	Earthen Pit
f183a6904b3e30f53e54562fc778e653	Firmicutes	Clostridia	Clostridiales	Clostridiales vadinBB60 group	uncultured bacterium	Clostridiales vadinBB60_4	5.2089	1.11194	Earthen Pit
939487edaee587baa22dbe3e6e372f6c	Firmicutes	Clostridia	Clostridiales	Clostridiales vadinBB60 group	uncultured bacterium	Clostridiales vadinBB60_5	5.25654	1.34255	Earthen Pit
7fa806d15851e202745650a369c32549	Tenericutes	Mollicutes	Mollicutes RF39	metagenome	metagenome	Mollicutes RF39_7	5.26315	0.899254	Earthen Pit
0c1b14483131287d9f261e22c892b4ac	Firmicutes	Clostridia	Clostridiales	Christensenellaceae	Christensenellaceae R-7 group	Christensenellaceae R-7_5	5.27778	0.943737	Earthen Pit
394b74c3d7698deccd799ad581812022	Firmicutes	Clostridia	Clostridiales	Lachnospiraceae	Tyzzerella	Tyzzerella	5.27816	0.936396	Earthen Pit
3e2a2d704c54e0de328d687b1898ff96	Bacteroidetes	Bacteroidia	Bacteroidales	Dysgonomonadaceae	uncultured	Dysgonomonadaceae_1	5.32091	1.23307	Earthen Pit
55a57a4e000f3e47233d46c481caaf21	Firmicutes	Clostridia	Clostridiales	Syntrophomonadaceae	Syntrophomonas	Syntrophomonas_2	5.326	1.35504	Earthen Pit
577486eccfde0e264a4ed221bf0de9bc	Firmicutes	Clostridia	Clostridiales	Ruminococcaceae	uncultured	Ruminococcaceae_5	5.37469	1.12196	Earthen Pit
d5cd657924862fcff9147782b46ea9a1	Fusobacteria	Fusobacteriia	Fusobacteriales	Fusobacteriaceae	Fusobacterium	Fusobacterium	5.43133	0.76396	Earthen Pit
413dfca13318109f52bd90959ae805ff	Firmicutes	Clostridia	Clostridiales	Clostridiales vadinBB60 group	uncultured bacterium	Clostridiales vadinBB60_6	5.47625	0.577414	Earthen Pit
2ec7e3fb69fdd32198cad9318d174c3b	Firmicutes	Clostridia	Clostridiales	Ruminococcaceae	uncultured	Ruminococcaceae_6	5.47709	1.18299	Earthen Pit
88431e30f1b4473cdda24207d24ffb20	Firmicutes	Clostridia	Clostridiales	Clostridiales vadinBB60 group	uncultured bacterium	Clostridiales vadinBB60_7	5.48151	0.655443	Earthen Pit
586f482f79cdeeacf1faad9b3a574ab0	Euryarchaeota	Methanomicrobia	Methanomicrobiales	Methanocorpusculaceae	Methanocorpusculum	Methanocorpusculum	5.49059	0.453568	Earthen Pit
17095c9e46bb93421de97bf04437c711	Proteobacteria	Alphaproteobacteria	Rhodospirillales	uncultured	uncultured rumen bacterium	Rhodospirillales	5.58339	0.636817	Earthen Pit
63ce640c6dc51b93bd1219d365d14c04	Proteobacteria	Deltaproteobacteria	Desulfovibrionales	Desulfovibrionaceae	Desulfovibrio	Desulfovibrio_1	5.62257	0.809567	Earthen Pit
e0f7a142cbef40fe4f36e7862e986a88	Firmicutes	Clostridia	Clostridiales	Christensenellaceae	uncultured	Christensenellaceae	5.63605	1.31159	Earthen Pit
a1aede965ca64595504dd038140fba7e	Bacteroidetes	Ignavibacteria	Ignavibacteriales	metagenome	metagenome	Ignavibacteriales	5.8553	0.621671	Earthen Pit
c67e717ec8ac3ee8530de7dfd565c614	Firmicutes	Clostridia	Clostridiales	Clostridiales vadinBB60 group	uncultured Clostridiales bacterium	Clostridiales vadinBB60_8	5.87611	0.632972	Earthen Pit
3155777c58decefc8cda4f432159ec9b	Lentisphaerae	Lentisphaeria	Victivallales	vadinBE97		Victivallales vadinBE97	6.00949	0.760924	Earthen Pit
baf546d48e3fc3e87193c07b93288e71	Bacteroidetes	Bacteroidia	Bacteroidales	Dysgonomonadaceae	uncultured	Dysgonomonadaceae_2	6.06529	0.925503	Earthen Pit
eca57ff039ecfdef72039f1f0b5236f0	Firmicutes	Clostridia	Clostridiales	Ruminococcaceae	[Eubacterium] coprostanoligenes group	Eubacterium coprostanoligenes_2	6.14536	0.962386	Earthen Pit
71d38ee68cc2fa03689dc109dbbf97f3	Fibrobacteres	Fibrobacteria	Fibrobacterales	possible family 01	uncultured microorganism	Fibrobacterales	6.15738	1.66673	Earthen Pit
1f70d609084cf2d4f3321fede6be317b	Firmicutes	Clostridia	Clostridiales	Peptococcaceae	uncultured	Peptococcaceae_4	6.20102	0.598548	Earthen Pit
006bc5fa229f17e4a194071d1c20cf44	Proteobacteria	Alphaproteobacteria	Rhodobacterales	Rhodobacteraceae		Rhodobacteraceae	6.20684	1.29469	Earthen Pit
2fb1105ed6e151e7c89fcb2d2f48ff66	Bacteroidetes	Bacteroidia	Bacteroidales	Prolixibacteraceae	Roseimarinus	Roseimarinus_1	6.21024	0.927176	Earthen Pit
fd2093054020cee0a3684b35cd824d43	Proteobacteria	Deltaproteobacteria	Syntrophobacterales	Syntrophaceae	Syntrophus	Syntrophus	6.27995	0.831686	Earthen Pit
691e14508219b0df742a3b44dd7ddf4d	Proteobacteria	Deltaproteobacteria	Syntrophobacterales	Syntrophaceae	Smithella	Smithella_1	6.73588	0.809694	Earthen Pit
b2f0559e25460414d1efd3873839d88a	Bacteroidetes	Bacteroidia	Bacteroidales	Paludibacteraceae	uncultured	Paludibacteraceae_3	6.84858	0.434393	Earthen Pit
29f0ea454ff51dd1a55ad3a09f6730c2	Bacteroidetes	Bacteroidia	Sphingobacteriales	Lentimicrobiaceae	Lentimicrobium	Lentimicrobium	6.8698	0.539606	Earthen Pit
adc8b50f62ea15959a1d07f8dfd2e114	Spirochaetes	MVP-15	uncultured bacterium	uncultured bacterium	uncultured bacterium	Spirochaetes MVP-15_2	6.90846	0.813859	Earthen Pit
5aca0bec93942bf0479bc83f348d0205	Spirochaetes	MVP-15	uncultured bacterium	uncultured bacterium	uncultured bacterium	Spirochaetes MVP-15_3	6.92317	1.22461	Earthen Pit
1c9d8a5a0375f60ea68cf2bb02c36b63	Euryarchaeota	Methanomicrobia	Methanomicrobiales	Methanomicrobiaceae	Methanoculleus	Methanoculleus	6.93896	0.555497	Earthen Pit
cf3b149a2706c954a3eddd9a3773bbb8	Bacteroidetes	Bacteroidia	Bacteroidales	Bacteroidaceae	Bacteroides	Bacteroides_2	6.99931	0.601035	Earthen Pit
28150fa8eb6b94d4095e24a4a3127244	Bacteroidetes	Bacteroidia	Bacteroidales	Bacteroidetes vadinHA17	uncultured bacterium	Bacteroidetes vadinHA17_2	7.058	0.785155	Earthen Pit
ef54fc7adb6b3baae0b932a3f5dfa6bc	Bacteroidetes	Bacteroidia	Bacteroidales	Marinilabiliaceae	uncultured	Marinilabiliaceae_3	7.12025	0.540297	Earthen Pit
f5ecee8bb420f4de452728a87278f3eb	Bacteroidetes	Bacteroidia	Sphingobacteriales	Lentimicrobiaceae		Lentimicrobiaceae	7.14251	0.615847	Earthen Pit
b7a2e575ec990ba713c9cee4736a9aff	Tenericutes	Mollicutes	Mollicutes RF39	uncultured Mollicutes bacterium	uncultured Mollicutes bacterium	Mollicutes_2	7.20728	0.569777	Earthen Pit
fff450ce683ae0cf28f413191fd6b984	Spirochaetes	Leptospirae	Leptospirales	Leptospiraceae	RBG-16-49-21	Leptospiraceae RBG-16-49-21	7.23914	0.603056	Earthen Pit
3593ab9d7d76257b371008f01c128b8c	Omnitrophicaeota	uncultured bacterium	uncultured bacterium	uncultured bacterium	uncultured bacterium	Omnitrophicaeota	7.29173	0.480897	Earthen Pit
4dba38ae5487678c9d0d6a80b910c259	Firmicutes	Clostridia	Clostridiales	Ruminococcaceae	Saccharofermentans	Saccharofermentans	7.6678	0.621217	Earthen Pit
ba4b6e79ddb9fda18d5ba9c9a9edf1c1	Bacteroidetes	Bacteroidia	Bacteroidales	Dysgonomonadaceae	uncultured	Dysgonomonadaceae_3	7.7134	0.468082	Earthen Pit
737ed07ea659be5543a4fa9afef6ffbc	Proteobacteria	Deltaproteobacteria	Syntrophobacterales	Syntrophaceae	Smithella	Smithella_2	7.92315	0.479241	Earthen Pit
3970d0d99e7a573231fa4abc4d73f7d7	Bacteroidetes	Bacteroidia	Bacteroidales	Dysgonomonadaceae	uncultured	Dysgonomonadaceae_4	8.18963	0.473543	Earthen Pit
883995aabacbdd9c2446cc84e42523d7	Bacteroidetes	Bacteroidia	Bacteroidales	Tannerellaceae	Macellibacteroides	Macellibacteroides	8.22354	0.4954	Earthen Pit
6f923a369d538b4c8737034375740b46	Bacteroidetes	Bacteroidia	Bacteroidales	Prolixibacteraceae	Roseimarinus	Roseimarinus_2	8.39431	0.567397	Earthen Pit
09038719d74bdda56b87a633fe4a629d	Firmicutes	Bacilli	Lactobacillales	Carnobacteriaceae	Trichococcus	Trichococcus	8.53562	0.559436	Earthen Pit
3c75fd3c54851e65331b6645014bd078	Bacteroidetes	Bacteroidia	Bacteroidales	Rikenellaceae	Rikenellaceae RC9 gut group	Rikenellaceae RC9_7	8.6335	0.428483	Earthen Pit
e61254b9cd01d56cf224cee15d991254	Spirochaetes	Spirochaetia	Spirochaetales	Spirochaetaceae	Treponema 2	Treponema_4	9.47117	0.516463	Earthen Pit
03aa268d60a005fd135573d5a3997caf	Bacteroidetes	Bacteroidia	Bacteroidales	Prolixibacteraceae	uncultured	Prolixibacteraceae_2	9.5231	0.488603	Earthen Pit
825e5faa35634c6f9a7b119dd645128c	Bacteroidetes	Bacteroidia	Bacteroidales	M2PB4-65 termite group	uncultured bacterium	M2PB4-65 termite group_2	10.6537	0.4825	Earthen Pit
8abc7c13419cfeee6badebef8154ce4c	Synergistetes	Synergistia	Synergistales	Synergistaceae	uncultured	Synergistaceae_3	10.9778	0.498081	Earthen Pit

## Sheet: DESeq2 based on depth
Supplemental Table 4. Differentially abundant analysis of stored dairy manure storage systems based on depths
EARTHEN PIT
Near surface vs Middle
ASVID	baseMean	log2FoldChange	lfcSE	stat	pvalue	padj	Kingdom	Phylum	Class	Order	Family	Genus	More enriched in
55a57a4e000f3e47233d46c481caaf21	7.77313	-6.602	1.34341	-4.91437	8.90669e-07	0.000209753	Bacteria	Firmicutes	Clostridia	Clostridiales	Syntrophomonadaceae	Syntrophomonas	Middle depth
d951899a2676534325db2c8c4df70afe	7.18742	-6.48745	1.24101	-5.22758	1.71743e-07	8.08907e-05	Bacteria	Firmicutes	Clostridia	Clostridiales	Ruminococcaceae		Middle depth
Near surface vs Bottom
ASVID	baseMean	log2FoldChange	lfcSE	stat	pvalue	padj	Kingdom	Phylum	Class	Order	Family	Genus	More enriched in
c76cf2c0b53ba2249572a6a5e2b93d60	18.8149	7.62301	0.984671	7.74168	9.8111e-15	4.37575e-12	Bacteria	Bacteroidetes	Bacteroidia	Bacteroidales	Marinilabiliaceae	uncultured	Surface
34206b377b6cbcf29fda98be9398bcf1	13.5477	7.14882	1.04322	6.85268	7.24781e-12	1.61626e-09	Bacteria	Firmicutes	Clostridia	Clostridiales	Heliobacteriaceae	Hydrogenispora	Surface
85cb2ef7a6b663ce98aca49a569b6a7b	13.091	7.09744	1.26521	5.60972	2.02659e-08	3.01286e-06	Bacteria	Firmicutes	Clostridia	Clostridiales	Lachnospiraceae	Herbinix	Surface
d2f4416778310194496670b0038319b3	83.4988	2.73481	0.536875	5.09394	3.50691e-07	3.91021e-05	Bacteria	Cloacimonetes	Cloacimonadia	Cloacimonadales			Surface
ad6fe0574af8ad700608a32754a383b5	11.7605	-7.05329	1.46947	-4.79988	1.5876e-06	0.000141614	Bacteria	Firmicutes	Clostridia	Clostridiales	Lachnospiraceae	Herbinix	Bottom
Middle vs Bottom
No ASV found
CONCRETE STORAGE
Near surface vs Middle
ASVID	baseMean	log2FoldChange	lfcSE	stat	pvalue	padj	Kingdom	Phylum	Class	Order	Family	Genus	More enriched in
eb48727bfb921e07de5dab09872deb11	7.09925	6.15324	1.39863	4.39949	1.08506e-05	0.000580509	Bacteria	Firmicutes	Clostridia	Clostridiales	Ruminococcaceae	Ruminiclostridium	Surface
89daaa77684cbf96e5088685a45e7066	17.8877	2.76192	0.561453	4.91923	8.6885e-07	9.29669e-05	Bacteria	Planctomycetes	Phycisphaerae	mle1-8	uncultured bacterium	uncultured bacterium	Surface
a6f1ecb1f9bfe4d8eed8e58bca600d21	244.218	2.09476	0.300465	6.97173	3.13064e-12	1.33991e-09	Bacteria	Spirochaetes	Spirochaetia	Spirochaetales	Spirochaetaceae	Treponema 2	Surface
211553c903702e7f3cdfa8ca9bcf4cd4	99.3922	1.82496	0.333384	5.47405	4.39875e-08	9.41332e-06	Bacteria	Fibrobacteres	Fibrobacteria	Fibrobacterales	possible family 01	uncultured bacterium	Surface
3b5e80353fdeb211ff84816c1173f94e	583.322	1.39119	0.289727	4.80173	1.57301e-06	0.000133602	Bacteria	Bacteroidetes	Bacteroidia	Bacteroidales	Marinilabiliaceae	Ruminofilibacter	Surface
c12053beb5fb96b9644aede719ab00a3	175.826	-2.29784	0.482064	-4.76667	1.87292e-06	0.000133602	Bacteria	Firmicutes	Clostridia	Clostridiales	Ruminococcaceae	Ruminococcaceae UCG-014	Middle depth
fa61dba023499e116258f53d38221529	4.06897	-5.56485	1.19644	-4.65116	3.30076e-06	0.000201818	Bacteria	Armatimonadetes	uncultured	uncultured bacterium	uncultured bacterium	uncultured bacterium	Middle depth
728a13ef9c48af445c708c1e5652c5ec	4.98978	-5.87204	1.34796	-4.35625	1.32308e-05	0.000629196	Bacteria	Synergistetes	Synergistia	Synergistales	Synergistaceae	Cloacibacillus	Middle depth
64499d42ab3f9c88f7fd0b71281ee0da	11.9832	-7.13325	1.39681	-5.10682	3.27623e-07	4.67409e-05	Bacteria	Tenericutes	Mollicutes	Mollicutes RF39			Middle depth
Near surface vs Bottom
ASVID	baseMean	log2FoldChange	lfcSE	stat	pvalue	padj	Kingdom	Phylum	Class	Order	Family	Genus	More enriched in
c76cf2c0b53ba2249572a6a5e2b93d60	18.8149	7.62301	0.984671	7.74168	9.8111e-15	4.37575e-12	Bacteria	Bacteroidetes	Bacteroidia	Bacteroidales	Marinilabiliaceae	uncultured	Surface
34206b377b6cbcf29fda98be9398bcf1	13.5477	7.14882	1.04322	6.85268	7.24781e-12	1.61626e-09	Bacteria	Firmicutes	Clostridia	Clostridiales	Heliobacteriaceae	Hydrogenispora	Surface
85cb2ef7a6b663ce98aca49a569b6a7b	13.091	7.09744	1.26521	5.60972	2.02659e-08	3.01286e-06	Bacteria	Firmicutes	Clostridia	Clostridiales	Lachnospiraceae	Herbinix	Surface
d2f4416778310194496670b0038319b3	83.4988	2.73481	0.536875	5.09394	3.50691e-07	3.91021e-05	Bacteria	Cloacimonetes	Cloacimonadia	Cloacimonadales			Surface
ad6fe0574af8ad700608a32754a383b5	11.7605	-7.05329	1.46947	-4.79988	1.5876e-06	0.000141614	Bacteria	Firmicutes	Clostridia	Clostridiales	Lachnospiraceae	Herbinix	Bottom
Middle vs Bottom
No ASV found

## Sheet: DESeq2 EP Sites
Supplemental Table 5. Differentially abundant analysis of stored dairy manure storage systems based on sites
EARTHEN PIT
EP1 vs EP2
ASVID	baseMean	log2FoldChange	lfcSE	stat	pvalue	padj	Kingdom	Phylum	Class	Order	Family	Genus
6d149945db337e1aec99840834285ff0	26.0013	-7.98793	1.22879	-6.50064	7.99766e-11	4.17478e-08	Bacteria	Spirochaetes	Spirochaetia	Spirochaetales	Spirochaetaceae	Treponema 2
1cdb7f035f9ce13157306785de519c04	16.2831	-7.31288	1.24174	-5.88921	3.88053e-09	7.8967e-07	Bacteria	Spirochaetes	Spirochaetia	Spirochaetales	Spirochaetaceae	Treponema 2
6bb956e5ed3b7d69c543ffc141888d95	14.2279	-7.11729	1.58314	-4.49568	6.93464e-06	0.000344266	Bacteria	Firmicutes	Clostridia	Clostridiales	Ruminococcaceae	Ruminococcus 1
b430918bd75b62e9552dbbb84ced2f1b	13.8414	-7.07846	1.20726	-5.86327	4.53833e-09	7.8967e-07	Bacteria	Spirochaetes	Spirochaetia	Spirochaetales	Spirochaetaceae	Treponema 2
cb781a708cf1b3779c77a562d8dbbd86	13.2857	-7.02082	1.21087	-5.79817	6.7042e-09	8.74899e-07	Bacteria	Firmicutes	Clostridia	Clostridiales	Lachnospiraceae
530737fddfe8ea800a179fb9cc92291a	11.0037	-6.74894	1.19925	-5.62764	1.82689e-08	1.90727e-06	Bacteria	Proteobacteria	Gammaproteobacteria	Oceanospirillales	Halomonadaceae	Halomonas
02429fc1a2f0890c11ce9187a1610e43	24.6591	-6.48712	1.23935	-5.23428	1.65632e-07	1.23514e-05	Bacteria	Spirochaetes	Spirochaetia	Spirochaetales	Spirochaetaceae	Treponema 2
9f69ac92e8f7e2eaae2ecb02aa049b47	7.56197	-6.20613	1.18549	-5.23509	1.649e-07	1.23514e-05	Bacteria	Bacteroidetes	Bacteroidia	Bacteroidales	Prevotellaceae	Prevotella 1
364792692f1c434028b9cf8c308c6097	7.11635	-6.11824	1.36383	-4.48608	7.25464e-06	0.000344266	Bacteria	Bacteroidetes	Bacteroidia	Bacteroidales	Paludibacteraceae	uncultured
6b12cdd4e33146b51067c5fbca39950b	11.9301	-5.87841	1.37786	-4.26632	1.9872e-05	0.00086443	Bacteria	Bacteroidetes	Bacteroidia	Bacteroidales	Marinifilaceae	Odoribacter
ed2e44c6a7f54eeb51888d4703741390	5.77953	-5.82216	1.25605	-4.63528	3.56454e-06	0.000206743	Bacteria	Fibrobacteres	Fibrobacteria	Fibrobacterales	Fibrobacteraceae	Fibrobacter
cf3b149a2706c954a3eddd9a3773bbb8	87.9369	-2.73909	0.551649	-4.96528	6.86018e-07	4.47627e-05	Bacteria	Bacteroidetes	Bacteroidia	Bacteroidales	Bacteroidaceae	Bacteroides
EP1 vs EP3
ASVID	baseMean	log2FoldChange	lfcSE	stat	pvalue	padj	Kingdom	Phylum	Class	Order	Family	Genus
02429fc1a2f0890c11ce9187a1610e43	21.435	-7.52634	1.10908	-6.78614	1.15174e-11	5.41316e-09	Bacteria	Spirochaetes	Spirochaetia	Spirochaetales	Spirochaetaceae	Treponema 2
6bb956e5ed3b7d69c543ffc141888d95	12.8581	-6.78796	1.52751	-4.4438	8.83856e-06	0.000377647	Bacteria	Firmicutes	Clostridia	Clostridiales	Ruminococcaceae	Ruminococcus 1
b430918bd75b62e9552dbbb84ced2f1b	12.383	-6.73473	1.12668	-5.97749	2.26606e-09	5.32523e-07	Bacteria	Spirochaetes	Spirochaetia	Spirochaetales	Spirochaetaceae	Treponema 2
1d52a2acdf46c3ea7beba0d7f1db1474	12.2977	-6.72299	1.58777	-4.23424	2.29325e-05	0.000898189	Bacteria	Firmicutes	Clostridia	Clostridiales	Ruminococcaceae	Ruminococcaceae UCG-005
cb781a708cf1b3779c77a562d8dbbd86	11.9042	-6.67971	1.13196	-5.90101	3.61292e-09	5.66024e-07	Bacteria	Firmicutes	Clostridia	Clostridiales	Lachnospiraceae
9113b1f8c2ad674c295126f227e0af6b	10.6492	-6.5177	1.34342	-4.85157	1.22487e-06	7.1961e-05	Bacteria	Spirochaetes	Spirochaetia	Spirochaetales	Spirochaetaceae	Treponema 2
6b12cdd4e33146b51067c5fbca39950b	10.5354	-6.50201	1.33358	-4.8756	1.08481e-06	7.1961e-05	Bacteria	Bacteroidetes	Bacteroidia	Bacteroidales	Marinifilaceae	Odoribacter
6d149945db337e1aec99840834285ff0	23.7113	-6.34475	1.18183	-5.36859	7.9354e-08	8.00533e-06	Bacteria	Spirochaetes	Spirochaetia	Spirochaetales	Spirochaetaceae	Treponema 2
9f69ac92e8f7e2eaae2ecb02aa049b47	6.67988	-5.8447	1.09128	-5.35583	8.51631e-08	8.00533e-06	Bacteria	Bacteroidetes	Bacteroidia	Bacteroidales	Prevotellaceae	Prevotella 1
364792692f1c434028b9cf8c308c6097	6.23962	-5.74632	1.2789	-4.49319	7.01649e-06	0.000329775	Bacteria	Bacteroidetes	Bacteroidia	Bacteroidales	Paludibacteraceae	uncultured
ed2e44c6a7f54eeb51888d4703741390	5.09012	-5.45741	1.17367	-4.64988	3.32122e-06	0.000173441	Bacteria	Fibrobacteres	Fibrobacteria	Fibrobacterales	Fibrobacteraceae	Fibrobacter
cf3b149a2706c954a3eddd9a3773bbb8	81.0913	-2.36552	0.456626	-5.18043	2.21377e-07	1.73412e-05	Bacteria	Bacteroidetes	Bacteroidia	Bacteroidales	Bacteroidaceae	Bacteroides
EP1 vs EP4
ASVID	baseMean	log2FoldChange	lfcSE	stat	pvalue	padj	Kingdom	Phylum	Class	Order	Family	Genus
285cf8d2e098e04df3adbd60f751efb4	24.4109	-7.94919	1.23839	-6.41896	1.37204e-10	8.62862e-09	Bacteria	Proteobacteria	Gammaproteobacteria	Pseudomonadales	Moraxellaceae	Acinetobacter
2373662d9797b19c2ae1be2d5a6d6a4c	18.7464	-7.56714	0.972436	-7.78163	7.15938e-15	4.05221e-12	Bacteria	Firmicutes	Negativicutes	Selenomonadales	Acidaminococcaceae	Phascolarctobacterium
1cdb7f035f9ce13157306785de519c04	15.9621	-7.33911	1.05669	-6.94537	3.77462e-12	3.05205e-10	Bacteria	Spirochaetes	Spirochaetia	Spirochaetales	Spirochaetaceae	Treponema 2
6bb956e5ed3b7d69c543ffc141888d95	14.293	-7.17653	1.44072	-4.9812	6.31909e-07	1.70315e-05	Bacteria	Firmicutes	Clostridia	Clostridiales	Ruminococcaceae	Ruminococcus 1
b430918bd75b62e9552dbbb84ced2f1b	13.7374	-7.12281	1.00982	-7.05355	1.74404e-12	1.97425e-10	Bacteria	Spirochaetes	Spirochaetia	Spirochaetales	Spirochaetaceae	Treponema 2
6b12cdd4e33146b51067c5fbca39950b	11.4935	-6.86552	1.22668	-5.59682	2.18318e-08	1.02973e-06	Bacteria	Bacteroidetes	Bacteroidia	Bacteroidales	Marinifilaceae	Odoribacter
530737fddfe8ea800a179fb9cc92291a	11.4997	-6.8651	1.02755	-6.68104	2.37248e-11	1.67853e-09	Bacteria	Proteobacteria	Gammaproteobacteria	Oceanospirillales	Halomonadaceae	Halomonas
ab4359304617fec985cdf9512a17b515	9.44777	-6.57577	1.46116	-4.50038	6.78331e-06	0.000142198	Bacteria	Firmicutes	Bacilli	Bacillales	Planococcaceae
02429fc1a2f0890c11ce9187a1610e43	26.444	-6.50375	1.10931	-5.86289	4.54887e-09	2.3406e-07	Bacteria	Spirochaetes	Spirochaetia	Spirochaetales	Spirochaetaceae	Treponema 2
c0aa20b6df28681ce925214bfeaa773d	8.54794	-6.43224	1.19026	-5.40404	6.51547e-08	2.4585e-06	Bacteria	Bacteroidetes	Bacteroidia	Bacteroidales	Rikenellaceae	Alistipes
b39d26d129d83f7c3d7cfa2c68fa4dc4	8.3468	-6.39539	1.2296	-5.20122	1.97985e-07	6.71469e-06	Bacteria	Proteobacteria	Gammaproteobacteria	Aeromonadales	Succinivibrionaceae	Ruminobacter
a5e79ff5d4d7c56d1e2950732c7ef637	8.17188	-6.36647	1.45577	-4.37328	1.22393e-05	0.000238877	Bacteria	Firmicutes	Clostridia	Clostridiales	Ruminococcaceae	Flavonifractor
364792692f1c434028b9cf8c308c6097	7.74519	-6.28937	1.21485	-5.17706	2.25405e-07	6.71469e-06	Bacteria	Bacteroidetes	Bacteroidia	Bacteroidales	Paludibacteraceae	uncultured
9f69ac92e8f7e2eaae2ecb02aa049b47	7.6797	-6.28208	0.982677	-6.39282	1.62853e-10	9.2175e-09	Bacteria	Bacteroidetes	Bacteroidia	Bacteroidales	Prevotellaceae	Prevotella 1
082119621d5230de64f8c7761b955c00	7.64797	-6.2774	1.44786	-4.33564	1.45333e-05	0.000274196	Bacteria	Proteobacteria	Deltaproteobacteria	Desulfovibrionales	Desulfovibrionaceae	Desulfovibrio
cfd496f053d860ec3f318d13e2cc88d0	10.1612	-6.03278	1.43708	-4.19794	2.69348e-05	0.000477746	Bacteria	Bacteroidetes	Bacteroidia
42df9bc9f7b5c2616581cdaa361e7b89	6.38511	-6.0085	1.21737	-4.93565	7.98833e-07	2.03483e-05	Bacteria	Bacteroidetes	Bacteroidia	Bacteroidales	Rikenellaceae	Alistipes
351dea35ca9023ac9578e7910563671f	6.09527	-5.944	1.41615	-4.19731	2.70104e-05	0.000477746	Bacteria	Tenericutes	Mollicutes	Acholeplasmatales	Acholeplasmataceae	Acholeplasma
ed2e44c6a7f54eeb51888d4703741390	5.92009	-5.91046	1.08623	-5.44126	5.29038e-08	2.30335e-06	Bacteria	Fibrobacteres	Fibrobacteria	Fibrobacterales	Fibrobacteraceae	Fibrobacter
6d149945db337e1aec99840834285ff0	26.3503	-5.68567	1.15353	-4.92892	8.26874e-07	2.03483e-05	Bacteria	Spirochaetes	Spirochaetia	Spirochaetales	Spirochaetaceae	Treponema 2
5bbe85c248564c65d984ae254f9287b5	4.40778	-5.4833	1.23356	-4.44509	8.7854e-06	0.000177591	Bacteria	Bacteroidetes	Bacteroidia	Bacteroidales
0b3c1cc1a179469d04771bfc870c5f71	4.34819	-5.46368	1.18531	-4.6095	4.03636e-06	8.78685e-05	Bacteria	Firmicutes	Clostridia	Clostridiales	Ruminococcaceae	Ruminococcaceae NK4A214 group
3089403f4cb65c699c0d44c723c19d17	32.6509	-5.36655	1.07731	-4.98143	6.31169e-07	1.70315e-05	Bacteria	Proteobacteria	Gammaproteobacteria	Aeromonadales	Succinivibrionaceae	Ruminobacter
31ff116d9bbb5342203e57e74955972f	9.72795	-5.24432	1.27989	-4.09747	4.17688e-05	0.000675461	Bacteria	Bacteroidetes	Bacteroidia	Bacteroidales	Paludibacteraceae
cb781a708cf1b3779c77a562d8dbbd86	13.8103	-5.23881	1.10275	-4.75069	2.0272e-06	4.58958e-05	Bacteria	Firmicutes	Clostridia	Clostridiales	Lachnospiraceae
9dda039d5ec46a640e443276b730c0be	39.0937	-5.11472	0.986013	-5.18727	2.13396e-07	6.71469e-06	Bacteria	Bacteroidetes	Bacteroidia	Bacteroidales	Bacteroidaceae	Bacteroides
81ef9fece01cf7062161e8f12c820c4a	16.518	-4.22915	1.05072	-4.02501	5.69738e-05	0.000895755	Bacteria	Proteobacteria	Gammaproteobacteria	Aeromonadales	Succinivibrionaceae
cf3b149a2706c954a3eddd9a3773bbb8	86.3956	-3.46803	0.47617	-7.28318	3.26043e-13	6.15134e-11	Bacteria	Bacteroidetes	Bacteroidia	Bacteroidales	Bacteroidaceae	Bacteroides
c7a71edda5dee25aca4b7527073fd4d2	80.1929	2.1498	0.414925	5.18118	2.20486e-07	6.71469e-06	Bacteria	Bacteroidetes	Bacteroidia	Bacteroidales	Rikenellaceae	Rikenellaceae RC9 gut group
a6f1ecb1f9bfe4d8eed8e58bca600d21	181.593	2.96037	0.722179	4.09922	4.14541e-05	0.000675461	Bacteria	Spirochaetes	Spirochaetia	Spirochaetales	Spirochaetaceae	Treponema 2
a4bb9b49dd0ddeaee2b8a0dd54c02357	24.3601	3.7173	0.898357	4.13789	3.50522e-05	0.000601198	Bacteria	Bacteroidetes	Bacteroidia	Bacteroidales	Bacteroidales UCG-001	uncultured bacterium
3b5e80353fdeb211ff84816c1173f94e	348.331	3.93702	0.558005	7.05554	1.71935e-12	1.97425e-10	Bacteria	Bacteroidetes	Bacteroidia	Bacteroidales	Marinilabiliaceae	Ruminofilibacter
da9912865fa971fbcee2c1da936328b1	15.2203	5.60973	1.03576	5.41605	6.09289e-08	2.4585e-06	Bacteria	Bacteroidetes	Bacteroidia	Bacteroidales	ML635J-40 aquatic group	uncultured bacterium
d87a7ec62204975d82f8cd608f7df8ad	13.0993	7.26021	1.50329	4.82953	1.36854e-06	3.22747e-05	Bacteria	Firmicutes	Clostridia	Clostridiales	Ruminococcaceae	Ruminiclostridium 1
baf546d48e3fc3e87193c07b93288e71	13.1292	7.26506	0.990467	7.33499	2.21737e-13	6.15134e-11	Bacteria	Bacteroidetes	Bacteroidia	Bacteroidales	Dysgonomonadaceae	uncultured
916632f303882b091a02c24434331701	33.4603	8.61152	1.22913	7.00617	2.44939e-12	2.31059e-10	Bacteria	Fibrobacteres	Fibrobacteria	Fibrobacterales	possible family 01	uncultured bacterium
EP1 vs EP5
ASVID	baseMean	log2FoldChange	lfcSE	stat	pvalue	padj	Kingdom	Phylum	Class	Order	Family	Genus
6d149945db337e1aec99840834285ff0	26.3655	-8.03827	1.32397	-6.07134	1.26844e-09	3.08865e-07	Bacteria	Spirochaetes	Spirochaetia	Spirochaetales	Spirochaetaceae	Treponema 2
6bb956e5ed3b7d69c543ffc141888d95	14.4888	-7.17394	1.66281	-4.31434	1.6008e-05	0.000487244	Bacteria	Firmicutes	Clostridia	Clostridiales	Ruminococcaceae	Ruminococcus 1
9113b1f8c2ad674c295126f227e0af6b	11.9947	-6.90275	1.49632	-4.61316	3.96592e-06	0.0002146	Bacteria	Spirochaetes	Spirochaetia	Spirochaetales	Spirochaetaceae	Treponema 2
6b12cdd4e33146b51067c5fbca39950b	11.8713	-6.8877	1.48917	-4.62519	3.74257e-06	0.0002146	Bacteria	Bacteroidetes	Bacteroidia	Bacteroidales	Marinifilaceae	Odoribacter
530737fddfe8ea800a179fb9cc92291a	11.2099	-6.80557	1.3024	-5.22542	1.73765e-07	2.82078e-05	Bacteria	Proteobacteria	Gammaproteobacteria	Oceanospirillales	Halomonadaceae	Halomonas
31ff116d9bbb5342203e57e74955972f	9.57144	-6.57807	1.48971	-4.41569	1.00689e-05	0.00040863	Bacteria	Bacteroidetes	Bacteroidia	Bacteroidales	Paludibacteraceae
9f69ac92e8f7e2eaae2ecb02aa049b47	7.67601	-6.258	1.29113	-4.84692	1.25395e-06	8.72393e-05	Bacteria	Bacteroidetes	Bacteroidia	Bacteroidales	Prevotellaceae	Prevotella 1
364792692f1c434028b9cf8c308c6097	7.31366	-6.1877	1.4623	-4.2315	2.32139e-05	0.000665011	Bacteria	Bacteroidetes	Bacteroidia	Bacteroidales	Paludibacteraceae	uncultured
ed2e44c6a7f54eeb51888d4703741390	5.85584	-5.87077	1.34959	-4.35004	1.36111e-05	0.000473473	Bacteria	Fibrobacteres	Fibrobacteria	Fibrobacterales	Fibrobacteraceae	Fibrobacter
3089403f4cb65c699c0d44c723c19d17	30.276	-5.82954	1.34546	-4.33275	1.47259e-05	0.0004781	Bacteria	Proteobacteria	Gammaproteobacteria	Aeromonadales	Succinivibrionaceae	Ruminobacter
cf3b149a2706c954a3eddd9a3773bbb8	85.7007	-3.33551	0.749637	-4.4495	8.60694e-06	0.000381053	Bacteria	Bacteroidetes	Bacteroidia	Bacteroidales	Bacteroidaceae	Bacteroides
3784b3d5bb5fcff4d563e46fbeec9b3d	5.6752	6.07829	1.39039	4.37164	1.23316e-05	0.000461961	Bacteria	Bacteroidetes	Bacteroidia	Cytophagales	Cyclobacteriaceae	Fontibacter
e4514396ca21cc7986c2383562e2b5af	13.7588	7.35159	1.4816	4.96193	6.97963e-07	5.66514e-05	Bacteria	Proteobacteria	Gammaproteobacteria	Betaproteobacteriales	Burkholderiaceae	Hydrogenophaga
40ec22e1eae313f7fc509eedd468e445	15.6405	7.53691	1.79858	4.19048	2.78364e-05	0.000753128	Bacteria	Bacteroidetes	Bacteroidia	Chitinophagales	Saprospiraceae	uncultured
e2ca5e6a6b4d12fe34d06513f4efb9e8	18.2953	7.76321	1.73621	4.47137	7.77211e-06	0.000378502	Bacteria	Proteobacteria	Gammaproteobacteria	Gammaproteobacteria Incertae Sedis	Unknown Family	Wenzhouxiangella
dc8d7b42d7f1b540a01f39018da78418	25.3584	8.23371	1.33697	6.15849	7.34431e-10	3.08865e-07	Bacteria	Cyanobacteria	Oxyphotobacteria	Phormidesmiales	Nodosilineaceae	Nodosilinea PCC-7104
4e89481ce6a408a7e2e30aea01b005fa	38.4736	8.8351	1.75804	5.02555	5.02e-07	5.4947e-05	Bacteria	Proteobacteria	Alphaproteobacteria	Sphingomonadales	Sphingomonadaceae	Porphyrobacter
756323e6ca45c75fbab34b0e16f71687	49.7534	9.20591	1.84004	5.00311	5.64137e-07	5.4947e-05	Bacteria	Bacteroidetes	Bacteroidia	Cytophagales	Cyclobacteriaceae	Mongoliitalea
EP2 vs EP3
No ASV found
EP2 vs EP4
ASVID	baseMean	log2FoldChange	lfcSE	stat	pvalue	padj	Kingdom	Phylum	Class	Order	Family	Genus
85cb2ef7a6b663ce98aca49a569b6a7b	16.664	7.45962	1.29951	5.74032	9.44989e-09	3.86501e-06	Bacteria	Firmicutes	Clostridia	Clostridiales	Lachnospiraceae	Herbinix
EP2 vs EP5
ASVID	baseMean	log2FoldChange	lfcSE	stat	pvalue	padj	Kingdom	Phylum	Class	Order	Family	Genus
dc8d7b42d7f1b540a01f39018da78418	22.3883	6.8969	1.33043	5.18395	2.17229e-07	7.51614e-05	Bacteria	Cyanobacteria	Oxyphotobacteria	Phormidesmiales	Nodosilineaceae	Nodosilinea PCC-7104
4e89481ce6a408a7e2e30aea01b005fa	33.2448	8.4419	1.75276	4.81635	1.46209e-06	0.000171319	Bacteria	Proteobacteria	Alphaproteobacteria	Sphingomonadales	Sphingomonadaceae	Porphyrobacter
756323e6ca45c75fbab34b0e16f71687	43.4571	8.82821	1.83417	4.81319	1.48542e-06	0.000171319	Bacteria	Bacteroidetes	Bacteroidia	Cytophagales	Cyclobacteriaceae	Mongoliitalea
EP3 vs EP4
ASVID	baseMean	log2FoldChange	lfcSE	stat	pvalue	padj	Kingdom	Phylum	Class	Order	Family	Genus
68ab42a03950ed197a1957c0a9e8338d	168.618	1.56866	0.282045	5.56173	2.67111e-08	1.36227e-06	Bacteria	Firmicutes	Clostridia	Clostridiales	Family XI	Sedimentibacter
03aa268d60a005fd135573d5a3997caf	122.204	1.7106	0.284062	6.02194	1.72335e-09	1.17188e-07	Bacteria	Bacteroidetes	Bacteroidia	Bacteroidales	Prolixibacteraceae	uncultured
06b11ba303e56088edfc7eaebfcc8350	217.505	1.98322	0.295131	6.71979	1.81981e-11	1.8562e-09	Bacteria	Proteobacteria	Deltaproteobacteria	Desulfobacterales	Desulfobacteraceae	uncultured
1bca9df78d3a482eb435f4e7622f3d9f	20.4772	2.2932	0.490648	4.67383	2.95635e-06	8.61564e-05	Bacteria	Acidobacteria	Subgroup 18
6f923a369d538b4c8737034375740b46	61.2471	2.60023	0.479008	5.42837	5.68715e-08	2.57817e-06	Bacteria	Bacteroidetes	Bacteroidia	Bacteroidales	Prolixibacteraceae	Roseimarinus
c7a71edda5dee25aca4b7527073fd4d2	57.0524	2.86704	0.575831	4.97896	6.39268e-07	2.3711e-05	Bacteria	Bacteroidetes	Bacteroidia	Bacteroidales	Rikenellaceae	Rikenellaceae RC9 gut group
211553c903702e7f3cdfa8ca9bcf4cd4	86.3339	3.1796	0.774572	4.10498	4.04358e-05	0.000746935	Bacteria	Fibrobacteres	Fibrobacteria	Fibrobacterales	possible family 01	uncultured bacterium
7f2ba177b476b05ce51fc3071f6dd16d	9.27704	3.38225	0.825825	4.09561	4.21066e-05	0.000746935	Bacteria	Bacteroidetes	Bacteroidia	Bacteroidales	ML635J-40 aquatic group	uncultured Sphingobacteriia bacterium
89daaa77684cbf96e5088685a45e7066	9.57793	3.62294	0.868884	4.16965	3.0507e-05	0.000622344	Bacteria	Planctomycetes	Phycisphaerae	mle1-8	uncultured bacterium	uncultured bacterium
7776530125e5548df7bb62ccf75c2a0c	39.8687	3.72889	0.890839	4.18582	2.84144e-05	0.000610161	Bacteria	Bacteroidetes	Bacteroidia	Bacteroidales	Marinilabiliaceae	uncultured
a4bb9b49dd0ddeaee2b8a0dd54c02357	18.4826	3.77018	0.907433	4.15478	3.25607e-05	0.000632608	Bacteria	Bacteroidetes	Bacteroidia	Bacteroidales	Bacteroidales UCG-001	uncultured bacterium
da9912865fa971fbcee2c1da936328b1	12.2645	3.90316	0.794864	4.91047	9.08574e-07	2.85152e-05	Bacteria	Bacteroidetes	Bacteroidia	Bacteroidales	ML635J-40 aquatic group	uncultured bacterium
1021b6b223c6251704bccaa25575b408	4.55998	4.33414	0.964706	4.4927	7.03253e-06	0.000191285	Bacteria	Proteobacteria	Deltaproteobacteria	Myxococcales	MidBa8	uncultured delta proteobacterium
242b9c0402e64c43b7e3ec243022f7ee	3.76259	5.08025	1.1831	4.29403	1.75459e-05	0.000397706	Bacteria	Proteobacteria	Deltaproteobacteria	Desulfarculales	Desulfarculaceae	Desulfatiglans
32dea6d9a07fcae014ef3f9c31339ae4	36.3943	5.39337	1.08965	4.94962	7.43571e-07	2.52814e-05	Bacteria	Fibrobacteres	Fibrobacteria	Fibrobacterales	possible family 01	bacterium enrichment culture clone BBMC-4
7a1977565cea0c3eb54fe6db0f51ad16	40.0163	5.53355	1.09184	5.06811	4.01775e-07	1.63924e-05	Bacteria	Firmicutes	Clostridia	Clostridiales	Ruminococcaceae	Saccharofermentans
a39433397f2b747f026fd9e739ea7033	7.07567	5.99824	1.37964	4.34769	1.37576e-05	0.000330182	Bacteria	Firmicutes	Clostridia	Clostridiales	Ruminococcaceae	uncultured
42eb4d897ba37ad672c593c6d21e395e	9.0189	6.34927	0.942795	6.73452	1.64475e-11	1.8562e-09	Bacteria	Firmicutes	Clostridia	Clostridiales	Ruminococcaceae	Papillibacter
d87a7ec62204975d82f8cd608f7df8ad	9.83406	6.47422	1.45417	4.45218	8.5004e-06	0.00021676	Bacteria	Firmicutes	Clostridia	Clostridiales	Ruminococcaceae	Ruminiclostridium 1
85cb2ef7a6b663ce98aca49a569b6a7b	14.2739	7.0111	1.18282	5.92744	3.07693e-09	1.79341e-07	Bacteria	Firmicutes	Clostridia	Clostridiales	Lachnospiraceae	Herbinix
77abe90d0737d76cca592df87a2ced9a	14.7883	7.0604	0.883054	7.99543	1.29124e-15	2.63413e-13	Bacteria	Bacteroidetes	Bacteroidia	Bacteroidales	SB-5
41757f22cf3f7a5b522aef9a93f67f46	18.058	7.35088	0.907987	8.0958	5.68888e-16	2.32106e-13	Bacteria	Firmicutes	Clostridia	Clostridiales	Heliobacteriaceae	Hydrogenispora
916632f303882b091a02c24434331701	25.6734	7.85645	1.17503	6.68618	2.29068e-11	1.86919e-09	Bacteria	Fibrobacteres	Fibrobacteria	Fibrobacterales	possible family 01	uncultured bacterium
EP3 vs EP 5
ASVID	baseMean	log2FoldChange	lfcSE	stat	pvalue	padj	Kingdom	Phylum	Class	Order	Family	Genus
dc8d7b42d7f1b540a01f39018da78418	19.7311	7.49092	1.32352	5.65987	1.51489e-08	8.71063e-06	Bacteria	Cyanobacteria	Oxyphotobacteria	Phormidesmiales	Nodosilineaceae	Nodosilinea PCC-7104
EP4 vs EP5
ASVID	baseMean	log2FoldChange	lfcSE	stat	pvalue	padj	Kingdom	Phylum	Class	Order	Family	Genus
e2ca5e6a6b4d12fe34d06513f4efb9e8	16.4521	7.46624	1.64556	4.53719	5.70076e-06	0.000678391	Bacteria	Proteobacteria	Gammaproteobacteria	Gammaproteobacteria Incertae Sedis	Unknown Family	Wenzhouxiangella
dc8d7b42d7f1b540a01f39018da78418	22.669	7.92842	1.21049	6.54976	5.76297e-11	2.74317e-08	Bacteria	Cyanobacteria	Oxyphotobacteria	Phormidesmiales	Nodosilineaceae	Nodosilinea PCC-7104
4e89481ce6a408a7e2e30aea01b005fa	34.1078	8.51769	1.66831	5.10559	3.29762e-07	7.07761e-05	Bacteria	Proteobacteria	Alphaproteobacteria	Sphingomonadales	Sphingomonadaceae	Porphyrobacter
756323e6ca45c75fbab34b0e16f71687	45.0634	8.91931	1.76684	5.04817	4.46068e-07	7.07761e-05	Bacteria	Bacteroidetes	Bacteroidia	Cytophagales	Cyclobacteriaceae	Mongoliitalea

## Sheet: N-transformation ASVs - EP
Supplemental Table 6. Microbial ASVs involved in nitrogen transformation reactions in EP
	Lowest trusted taxonomic annotation merged summary	ASV ID	Proteolysis	Ammonification (EC 3.5.1.5)	Autotrophic nitrification (EC 1.14.99.39)	Heterotrophic nitrification and aerobic denitrification	Nitrate reduction (EC 1.7.99.4)	Dissimilatory nitrate reduction to ammonia (EC 1.7.2.2)	Nitrite reduction (EC 1.7.2.1)	Nitric oxide reduction (EC 1.7.2.5)	Nitrous oxide reduction (EC 1.7.2.4)
	Pseudomonas	d6cfdd4b1e3d2443a7a9ed6530638883	+				+		+	+	+
		39c00b36568a2d0cf049aa0233c5d14e
		edd0f235e9c0150b22a95db8a594ad08
		5cf16239edb93d53d3fe72fe7eda9e6c
		f554996d6c97943a659fb3af99c85af4
		ef5227ec31b431baa1b1826e0665b1e4
		904e0ae3100d5139a0e4251faf73d700
	Streptococcus	d4631c38bc07f932a0959e07332b0f1b	+
	Flavobacteriaceae	7b63c8acc1ea0e57e1d1dc9c49ec7b0c	+					+	+		+
		b015f1d71585845d1ead7adc9651b553
		fc176dbb325a341b46124e68f8878118
		b7c9f4286791a52554ec1833351b6bc6
		a86bbee338e651c2d0bc1b2124c23fc9
		6d8d3844f50ce1bcf96397b51eef2f74
		e96ec78e437f4c5f08c47152221a7946
	Deinococcales	7370ac4e46496c9ae98098e3ae123b25	+
		70dcf4a64712ec1705362e5a85f71331
		55a1c8a12087fd971c7a0e94a53bc619
		48eed69bf94d7982f17d24801ca821c9
		4596abe310908c8d21226b5236c919ea
	Algoriphagus	720745c326c290efc46f32dc99ed8bb4	+					+		+
		99320c2759a61186f90f0159c7a62459
	Rheinheimera	480ef0999b50765ff95a01da123a3e9f	+
	Hydrogenophaga	e4514396ca21cc7986c2383562e2b5af	+	+		+				+	+
	Paracoccus	495bc02b17205efa20f185db4e1b6e8c	+				+		+
	Desulfitobacterium	cffd2959a6952b03fc90bc844b487073	+							+	+
	Pedobacter	b7e38f414290df5e498d93bb1be60081	+								+
		a9b3ff89d13d46bf21fe2504cf16ae35
	Luteimonas	9a6c8a3e894ee2c83857351d00f85198	+						+	+
		d69aad75c2798405acddcb8c539555e8
	Nitrosomonas	aca8d73df153e7e69aa3f0defd036904			+	+			+
	Candidatus nitrosoarchaeon	9fc5d35a4705e338644e42eadb46849f			+		+
	Rhizobiales	186a4dc2c40de58fb17a85101522b89b		+		+	+		+	+
		cc644ea17aec196713b318a479d17ce5
		03e9656a73fa7b09c87f22fd110fbaa8
		df2e91e0d56b40c2cd5cc1034b3e9bfe
		39b7f7843d4beabc6b9c6e860b1afc71
		9dae28df6f350bd895b3c30c540a070f
		5af6005d7c5182e26b01a2b335d435c1
		15ea019fb264ac31d187d81b5261c090
		56b8bdef46d0bc573fb90687548eb850
		ed856dd08c82f2f286379469c7c72bf7
	Comamonas	73022d3f1b1285e2cf7d63a59c2e9f3e		+		+	+
		3baec542538a3bd01f83b2027092e119
	Lautropia	77fce21f0e9fd442cce2894bf029cfa4		+		+	+
	Pusillimonas	d5e3d8f1f069be0fb736b12e5143e24a				+				+
	Advenella	1d752f8feee93254e72e1b62b1407531		+		+	+
	unclassified Burkholderiaceae	d58323ad98e1d5cdc487a79cb4dd5292		+		+	+		+	+
		6c1b5748dc180b0f97397e6bbe84bc80
		b41e9094e7e56a093c645a125dd564db
		988341b63146272a9ce0b605f3efb320
	Corynebacteriaceae	cd2107de86dbdf5b2fffe19c97fcbe5f					+
	Steroidobacter	dacca8c55786f6ca71030413770fb4e5					+
		adc6d8af66d173b5cd7eaa0a11927955
	Thauera	4e79a27d68f677c7dd31e0576e7ad9e5		+			+		+		+
		c4d2a43dc65d8d1d1a9c6190899b56a9
		80e00d40982536b1f8d132e9569cc768
	Arcobacter	374ffdb434fe5b31acc8313158194cfc					+		+	+
		0f259868f7a4310c124e8218e63116dd
	Rhodocyclaceae	a5a3e79fc006b1776a1acb2942059046		+			+		+	+
		18f38b6920b0ecf5909bdec47e5f9f6c
		ada4ae2005957c578cb48b9c4e2fbcb2
		82ef38d040a8075e9092e9ef5b4ba8a1
	Sulfurimonas	d32a5c71b2ae5f51b6f909b17b27cfd1					+		+	+
		0573d0bedef8a588cfb76e7e97a5502e
	Hyphomonadaceae	a990ad3a9f81e6d03025e5e08d7e4df3		+			+
		c55dbf741f9cb68040db4915f0b9a4b5
		41ebf1f6352c2fe234d39caf14e0145e
		46498c3622e4590c62590e6523b17d69
	Thioalkalimicrobium	a690be2610520cdc92885b8831283d91					+
		59383b448a601cac986c6440a8e50d7f
	Intrasporangiaceae	d6efa9335d5b26879f22084893892791					+		+
	Microbacteriaceae	a2681d78e33715eb9861a6113ecbed84		+			+
		1d20c1fa4883865388b2ca21ec99cf8b
		84ce819b52098ab5a276a3e90ddbc8ef
		2bd50840328ea7711af9d8f0d56e8a25
	Micrococcaceae	8741e8316a1179dddd1862267fcf59f2		+			+
		78aca6ebbad5370cb4684f5ee7c469dc
	Alishewanella	5d2d02131aa6e70d9d448c6068603f5e					+
	Marinobacter	f84f60fe85db2b280f69a428b95a040a		+			+		+	+	+
		b2edc751be0f4517a8e05ddd7371acdc
	Nitrincolaceae	a72b54ba68f0e31c2751e77d0e238b7f		+			+
	Geobacter	9a156ea5c1f7c247efac8d620615e1db					+	+
		a0c91fbf49e01d8a466cb41b4e746b7b
		5aa02b47f741706a864ca6969d696b76
	Myxococcales	ac1cae756139f0a93a5a6024a4996af4		+			+	+		+
		5b80678d3ea6f82ca4fb12a1ba5cbcc7
		1021b6b223c6251704bccaa25575b408
		b84a7cd676fa05dc3870debf8ec449c9
		0a455acde2f3fcae0e831cd6988d1326
		dc3373cad996ebcffbf4eeec50e37460
		a4ccea8ff415956c0e47b6256f020a58
		c0219bde3d2d57288116ccbd879e6988
		4fbdcd4de7d6db6ec09b100ab0053ed9
		ed5c4bf4e88a314708b7f85a46419896
		a61ea9672b4c7f2d5c9d0cf9afe0bf17
		b41ee4a9a71787c98265d6a4df4b0c15
		3f055689adc58871743bcea44b35122d
		44b3cc27859058ba318145c3fedc8a9e
		7120e30246d1304bd71724815f673356
	Opitutus	4827ddfbf6c6a80ff2a806b3113a39e4						+	+
		5ea0a351262d7ee4cf8fbefeb2dead3f
	Opitutaceae	18df9fc151050981ff4d242fd187419d		+			+	+
		77bf60c0b21983a9025f59e2312fa583
		721b59844f050bf849668a2dbd9a23a6
		a86d7dc921967e46ceea74f0e0c7ec99
		b05afd62d3ea1613fa1375fb2ea4075b
		259350edb226d736b8c8afd00cb5c685
	Ignavibacteria	5cdb8b4bca0570388087d49c6517ab57						+			+
		9be6c69f27da48ce290f41ef42081e10
		0dd4f57317eb65a6423773ad2040213a
		54f6ea3229167cbab51b6a01f4960a20
		44df8854feb96733fa8994c26df993d7
		6abb643a82db23d2bce11e40ccd08fd7
		a1aede965ca64595504dd038140fba7e
		f636418be924b35939f04f04bcc69c35
	Desulfosporosinus	83ac61e038ec592492c559b09b241545						+		+
		36b680a4bd831fc749e3370fc24b0c2b
		f6267074ee4abcf0c791cfee9ce30fb4
	Campylobacter	50c34c3068dc4e9c9a8b42309775b964		+			+	+			+
		e8c563ef7a07e89bb780566d81caf015
		2707877898ba4d430def9603e06b3288
	Roseimarinus	a9fe1252aeaab7b87cf5dc53850a967a						+		+
		2fb1105ed6e151e7c89fcb2d2f48ff66
		bba679519e60f2f47ff9da344ae82eaf
		2f0c258bf6b4461bbaf905da0f685c56
		6f923a369d538b4c8737034375740b46
		cc2f91cf09737d504608cc58745c8888
	Prolixibacteraceae	a69a31a3a4c346cb704e3dd56e80f4f8						+		+
		163d1459e2761cef980bf37f58dd42bc
		03aa268d60a005fd135573d5a3997caf
		07f428d826541b4bc266316bf6a86f7d
		02d21966eb4b49061bb618d00be6e869
		dbab206390c379ed5937b29f42ef2a46
		bcbf788d665814b8ee09cfcc50e1b213
		1e97fb4960e50178dd4d55f9bde7ccbe
		7ae9485408bbb3f96e224ecdc87f1060
		de4bbb101af38b1c6a2b504d2c002c88
		1263c3e5397fdac0a137b6aff54343fe
		ee1400134006481a9e753e04d7d67e38
		34593570f1d53066045998f75cec8e89
		4d760291812219ac41821a8fb68c383b
	Meniscus	e8544d1215cb3c4997eb6a575194dcce						+		+
		c946b910a6aec4d0ac5462f45acdc4f0
	Marinilabiliaceae	02bbd6b13fb3023ce5dae523c2db0327						+	+
		ef54fc7adb6b3baae0b932a3f5dfa6bc
		52f17233947ef364390eb1bdc2759579
		ced8330815e0f98b80ab0938c75aac0c
		3b5e80353fdeb211ff84816c1173f94e
		c76cf2c0b53ba2249572a6a5e2b93d60
		7776530125e5548df7bb62ccf75c2a0c
		843776c9f282458c759f322256f5cfa4
		d249f90c8cabca91d18e1a244a259426
	Flavobacterium	ac410b48ef0a640eee5b1c9e235a874c							+	+
		4719c44cdabc3020627d199509f6df49
		3aaa62175b134085c7a7eb0b8dcfb1be
		90dc4d688ba979a6ad3f7ba181f24ba8
		50124f134a70cf81fdbe92450f803108
		ddfc2c5d1ebb21100af41d7ec26e1d97
		2f72d86b8436c28297205dcb358be602
		2816eea0dda8b882d493bc732ccc5821
		b6a7ddf072ae96f562196f327b9ff4b9
		ec977a4ba13a3b2f53c7966f6d9539bb
		e69b84166b5445884b91a47e05bfb9db
		c673228c535dfca030cb8d43692954ae
		979278a63dcf119f98a0ad69e43cd0ba
	Thiobacillus	7a314f6dbd6e6986a768c3bec4a2cb60					+		+	+
	Methylophilaceae	afc64281fefe6c285d86a7022ddef39c			+		+		+
		94f6600362b2da63cae8c66270d69444
		3be86f6bdb874ff7efca706fa140fc24
		5fcdfb012794f50eb8ea38bc855564d5
	Acinetobacter	d0bc0ff61bcc9c245414dbde7ec7dea5					+		+
		285cf8d2e098e04df3adbd60f751efb4
	Stenotrophomonas	f9765526fb5c894814eeb6f5e50d3adf							+
	Rhodospirillales	c63f7d00eb1d915f84d639407ead1a61					+		+	+
		ee58ed36e6658a89246864d0b7a4f143
		6342e67bb93de9ab2c0b6fe2014fdc36
		e122c00cc4b65142d9d5bdfef5c649f9
		e8fb9b7388aef21233b31c2ebe183013
		db49fb27b95b540acda4f4c548680358
		0f896bed446cbd23992eb39baea609cc
		cdb68bb46c267b1ad6d4e8ba510d0e74
		106e791bc23cb6c954563c553dcef6fa
		945320a3662aa36bbe1f7abc965087c6
		95258a658958b776c9bc01e616038c2d
		5da5b8a80d0f1cf248871c3824954172
		48bb305e8948061a007cadd36782d2d9
		16e576e8585e5154c9b788c6ae3851c3
		c9b7f927320b395c086a9df17c650a7b
		49735aaf84f513b0b675085dd4f3054e
		ea6a3332490053bbaeb549612df0cddd
		816aa6dfee5f9a1cbc127c30f86af442
		a31450a97f2663466090d085a8d2e38e
		cfb423218808efed49137539e37ff732
		8ab141ca98c3e9a8faf49384f566c620
		821ed6f33b0927619a5acf0e40b24de0
		1287a72f6cde0273ad78b19c2f9acdc9
		17095c9e46bb93421de97bf04437c711
		29737183771f7b2a18f44d920518c530
	Rhodobacteraceae	eaf7c45e672f963484c7cfbdbf97566a		+			+		+	+
		468f4d897a13d70854c1ffda095e4190
		87d21813aa9df8c9f3ad683dba074036
		07baf2ea143fd321303ca3c041438a26
		a80c34e554194824d5c0ed457035aa18
		69917bebd5834cff28a79ce01219dbcc
		76a1c58e4c2ddd963a386ed2b19ed35f
		26d98ace3b29f281c32943d656e85252
		4ff73be79bdc40f4c82fe02e14ac41f4
		a7db229e74163baaa81159d59b98d668
		ac35ead8c7ade22df3d6592a5cdd107a
		a189175373e49fa6bc61b9b46cc0970e
		51b40686b3b68a88dc84a475b0374c7a
		006bc5fa229f17e4a194071d1c20cf44
		83fd41297b753c685d3839e3aefad9d3
	Rhodobaculum	0fef4c27b4efe8c537f4dec11a3595a6		+			+		+
		4cc93916d1cf2f49ed57c334d216863c
	Hyphomicrobium	35693455ea4625c370f616bb999b6dd7					+		+	+
	Sulfurovum	1030283a2ab33bdcb169a57ea426bdb6							+	+
	Sphingomonas	93d4436ab31ec758f65ece2ca268452a								+
		8a1472e41cd24008786f63acb68ab3c4
	Halomonas	5e8ad8af6e847cf8e9b9e59594f8544d		+			+		+	+	+
		530737fddfe8ea800a179fb9cc92291a
		51a6de464fc78715aca4c4e7af8bb455
		cb1cf6dba64bd7f69c7ca93ad400affc
		59c931122a6aa76ce35bcd7031bbe345
	Sphingobacteriales	b7fc706152e9510d5540ce37c4611c6d						+		+	+
		9c41339fb7a7b92a2cd87056e20bf574
		c48e4485f639adf77396311e5afc2342
		b2bb1df76fd3183537358242a0c5e224
		1ceb37d1ed34d6c62ca2fbad6aafbf2a
		29f0ea454ff51dd1a55ad3a09f6730c2
		0b8954dd55fa91797447be316fcfb745
		876361966061474cec9d84e4f632fe0b
		22ff135b2fa43ee84b9d503f96cc8a00
		fa5c2e9990347aa355e7f5cd9a0239c3
		eb04f162ea1a43bbf1306a124d2bf7d9
		c917dc26ef6372f4639ec81d9742cf6c
		17b53fb83b3f1e0293b872ecd7302655
		f5ecee8bb420f4de452728a87278f3eb
		d99185af0098b57d97a626f7dd99ff82
		82fd8a2c20a7b379ba0c7ec55a112641
		ffab7ed7a646b67fbc08af94ff100cff
		22a3fe0bc7d291b6d34cd760ea3f0dd4
		96867784833d364f6aeb3b62d8dc18f1
		7a4ad7b251b69e8c22d8d1e6c5311d17
		6ff6495035fc79e3cec3123b6c3894d2
		d37ad1b19ee27e4b9078a6ef9c7c99c4
	Chitinophagales	5e0d373938915c87303f22d1f1e8d8ff						+			+
		3cac7d759d0ea5fc8070f0780e96c4e3
		ea23aef4c6a7a46958d9299d6cdb1bbf
		4793c399ddd332a5a06dcdc7fe5dc48e
		bb0187515fa323fb9d1047fa306aeae4
		ffb4b1fa3a835f9113f5b7ba6ecf9bf3
		13690baabd71d266b8604deb3ab13ea7
	Saprospiraceae	b080730ee3d70ebbb7fc9b879757908b									+
		6d0b859783d7fe61727927027ef4b779
		40ec22e1eae313f7fc509eedd468e445
		3d294cb43da7df28b885b85aadf0221a
		7fbea190eb0ff4b553d2d6923dc528e7
		cd7b22bd8a48814fb6721805c7b886d2
		ace28e64782f1ce1ea61468fea6904c1
		278f5da11ef6bde5951720e84eb8ec00
	Chitinophagaceae	284d9bb73f6d55f0f61d15922dc80476		+						+	+
		6692d19e85cf5bd5cfe3902e1feec198
		ac4d5684c5336d3b205ac3f616156be6
		2ca5b7a69b843398d28173b85feb0022
		6c4fed69aa99871b2e9f2f6d81433833
		787966f8b5992fcd8a784abb565552ee
		9d3d6e11eb27e6d6ac92225d5aa9cb2d
		25657872a4834a5f1734e402f253dc0b
		41be79b159943dc11849d59012243606
		0bb175ced7e413d9a9844e45feaf3122
		6a3bd85f4f1d1d52b38ea5927872d99c
		7bdf2f56e62049073b93c23e263608bd
		46618101094a7357bf069b2d8cf7e53b
		c1e3a8e42c36632f61ffd3da97695efe
		af4939b53d608b3e5afe282816306d77
		3f9f0fde0acc881102230808a1bce565
		9a02ed9e39c4d3a7b21d14a2486af202
		34bc676fa41eb59e71199139f2d9442c
		8dc4dfa0cc0809d1d5cbfd78b12e0850
		3062cc41a52fabe59c4a9fb59cb4cd9a
		4b6241f45836d4b825afded0270caae2
		dfaa5ca82d19bf51bb2db9e07c88a9f3
		08eb602bc8b1f44901a37bf0e65eb4f9
		28727a9d4ca978327c0af6fd9e93d218
		a5f408a86cac81f2ef09f20b061282ce
		b506eeefa903d7d7d54fba89eb6d29d9
		ce132d8f64a710e2786c09e2744fec4b
		99db6d225aba01f3ef5c9238810e491e
		a3f63f84664263d9bab2d8e940cb49eb
		c5ff1b7ecdaa12a659c1d01c6dc83915
		d631cf661a13b2138073706711c03c37
	Chelatococcus	218850eaa8fe318eaa6c9de6b618e0d5		+			+		+	+	+
	Psychrobacter	a6d3f973054d7af99cfbf7d19095ce0a		+							+
	Thermomicrobiales	00f229971e204fbdb967158a2ab9268d							+		+
	Rhodothermaceae	cb714d9412c093eb6597040c284769e5									+
		e8633c98b7c7d2b74d998cc8ed085ba3
		76a542a171c81061cde41e3bd107c1b8
		ab8ed8569834a6931a74ac580d612b6e
	Prevotellaceae	dc4b73031e32b543274ed74aa7976eee						+			+
		1e1e8506803caf1f6bd5391ec4fbbcaf
		d9561b105aa76fd3035658970e555040
		3cf8e9b6fba892ead5f62083d788f8e8
		00aef792107db03e08b67edc75672333
		9f69ac92e8f7e2eaae2ecb02aa049b47
		424ee00d4e48fe3cd105e694ef3e4d5a
		d60cacb5918438e7654b18483c1df54d
		ad02492ceba355a0977897bffd76dddd
		541f70099088294ab3c6133187d91707
		4415fe74f74eb0d615e7a513f3116af7
		47c91a3e8ae843cd8030ee6f15d40b3b
		85cca3ee7aefcdd3e41beb07f49721a7
		5c40f9fa2226ace882da98835dab9789
		3980a1ebccdf0d4daf82470b94663683
		45175553cbe879844eb26907ec797bb1
		edf2e7f2056460705f509132285df53c
		cb8136febce9e87c9ad94877043adb54
		443ca6710a6572c00e26a5f5c3a3ec4a
		27d25e41004d3275684e65d4cf993eb6
		465c980f3efa18f6f6f55477e542d04d
		0ec7346a5c5e67bba8e97f6353679ad8
		6671aef2bc9e1c20c671fc55a396ffab
		070544e3b854a28150a458dfa3c0ee46
		adb4673a8e111ab00d617442148cc884
	Methyloparacoccus	afba09f25626f9c04fd127eb48217ffe		+	+		+
	Methylocaldum	8c520c99fc21a5e539dcf5230a023ac5		+	+		+
	Methylomicrobium	7761df79459e1384e9e9982b276b649a		+	+		+			+
		9798c2d0cc11e2d83e8803dd8b1d518e
		07beece16ea9aa6b3b044315bc866b64
	Methylobacter	29303b9e41d144ce2f7ba7a26d082a1d		+	+		+			+
		f850416b5d4d90088005cced911a7af3
	Methylomonas	89bc16d549db86ae35a1659945925264		+	+					+
	Burkholderiaceae	fb006b47d44afe34c756eb790aac7d15		+			+		+	+	+
		38917e8c82ec9fa4d4166c31d8766c4a
	Rickettsiales	3fc8c76f67a8ef4447c405ae57f2dde0		+			+	+	+	+	+
		2409c4286409b43e60f4b12685f20dbe
	Micrococcales	be029627b7471339a4b616dc26284589		+					+
	Cyclobacteriaceae	0cd8b0679884aac4c02b9bb90fec591a					+	+	+	+
		3784b3d5bb5fcff4d563e46fbeec9b3d
		9b4345df888fe85590ae7c3cd7c0d864
		9e825092bcc66e0d8adab4d3b1a08e09
		beef4147c4cebf77b964a67d20af87c0
	Microscillaceae	109555c4fc023bf1b24f3dda9aed9de4							+		+
		45c60859b3a6074cadd23f4746e4e8a9
		3cc78b4d2ca78e27b402bd33bcfd8c77
		2be999ea3be46dba793eb82808bfe442
		55c9af1129c437246f5ddf61706cd969
		90be68a9b632807fa87a28dfba030a4a
		b106702c8e8e2a505c0b083f0a10a8d2
		f1548d08ada6bd93b722f62d7174877e
		fd213854d8b7a853e381b0b14c0d3a3a
		ff0fead7e9c0997a7d453eff53d388c1
	Balneolaceae	0d9f27fd5e238a97e67e6e42268b8a2f							+
		498a51f5fc825180d9f496e38aaa4b1a
	Rikenellaceae	32a86bedb780970bcec6b00850cad0f0						+	+	+
		3a0b6aeff146db93778712ef448bd9d3
		a135e2f960ece228a263d5ebc16b6b16
		83cf9273fb334e246e3a588205abb865
		65846ca904d855e114122dc35ea37f8f
		c7a71edda5dee25aca4b7527073fd4d2
		e2d77f9d58e5c9e1a7748ebdd2d1ca74
		e377b41aed5664760a8c2a5c118eecb8
		8ab348fc55d3c453b510a6a44e330e41
		ee105358ffdf47bc7255f2a6be43d776
		f6377bfa86b0a5723b842223481a7117
		ffa50d6f8ebf826915e4289a32309a74
		a75383ce98c39eb6b98f923ba6e12eca
		ab37a87054e074d4ace0fbdb2d036744
		116431b61e43bfdbbc172602f5a60cdc
		265d04d92e54b951605c6fd3fa753c39
	Limnochordaceae	68d8efaeac2b20f87ec9488374511cbe							+
		fd5791288be9ea932ae1be7d4100028b
	Gemmatimonadaceae	6f50f8c5649142757d6b8c52e28b1ba2							+
		9bfd00d757d52f46dfa3e8146475a322
		e5bd58862168c7dba12ea70e96c396db
		ffecc046b2a5e50dcfb0cbea30a92e6f
	Arenimonas	0ba98d6ceb2af95899f7221d2cdcf4ca							+	+
		8f8d215c4cb9c0607fc5588fcf956c39
		ab6307e84a91ded49e4f493c5ec02a71
	Bdellovibrio	0ff71118ee3fdb3823dd6aedecabe99b		+			+	+	+	+
		12fdd40d5a8d33cf7adb3d0539a37424
		16b435c056439a827cd0aab77317a94d
		781b276e4a37cce72df32964d81e7204
		88c764756fbec9ce8c3692ff37a069a0
		9e71aa29f0b496f2603f8ac63aa29204
		a17dd7cdbfd068f7daf41e97e8a44c73
		db8d7c6db1bb6e44caa3f2a076776431
		d7f78ca42cd91f2aaf26e559411bdcb5
		cf770bd43770124245f92c521bfd6dbb
		d85e7f544ff7953462f64f35ca301ec5
	Pseudoxanthomonas	2f96003eb1d5ee2715c103b88b895ef4					+		+	+
		6f24bc3e1f3188d9cf82cf27d36ec418
		77ec365d85e6a7c9844d9f0699d5bb79
		95f4b61bbfd33a64601b95c8fa05b092
	Unclassified Xanthomonadaceae	79eac9e51d83e8b8738e4168aabb58df							+	+
		f8659c17dcb16cdf3854cf9a905526fc
	Pseudofulvimonas	b3ab11b16a2f50f87edce1b20889b8e7					+		+	+
		db84dcf5ed312f57baed7b030e459514
		342f4ed9f0df0f95f5c80eca9f6a8908
		b6122d4644a50f9ae0f76c820ab0460a
		773c4825149df5333b71b03453ab7a04
	Unclassified Alphaproteobacteria	b347f47df6e0483626c711c05a3bc9bd		+			+		+	+
		fff2284ca72c1b5b2be07a9a318a7490
		effddfefc62ef077ae03a517091c2015
		a315b3f0b6020d06baf642eeb7ecfe53
		a1315f9324a4b6fd280c34263d10a1dc
		777903b1754bcf5af777870d95eee19f
	Limnobacter	ccc98248aaa05aafaf6d50c4bbe1cd9e							+
	Aquimonas	d8e83e4981eefe40934f3a036a70e5b5							+	+
	Unclassified bacteria	339e014bd7083d86ae4bf4f5c4f41960		+			+		+
		9c051eedbab8305943e36d50980d0db5
		b0671515a9a20d169ab2dbf8e89e7bc7
		60b48089c504deb8d2dd946d67ec2f18
	Taibaiella	04be6651e6589d013d05dbcfd5706147									+
	Sulfurospirillum	2b12ce6ddb8f36692ca6a79e7bfacf49					+	+			+
	Stenotrophobacter	12507258ac7de8a4e7c9d8bc645d64a8								+
	Blastocatella	16abe91900f6875d8bfd6a62430d617f								+
	Cellvibrio	1d853a4c3f130bbaedf53b7c3d11c24c		+			+			+
		4c656b5ae47c7cc40a150d5e8d8cb587
		8ff746505feeeb0f51098749848bba02
		9a6cc5619fce353e686d39c0834b693f
		b3cbf0b11731893997152ea619a23872
		f16bf71ff247c1a9d424d34b08a67ccf
		5d5d8e5f1445acbb5749f952fb68b799
	Fermentimonas	39ceb6d8fe36dce9b124948abd9e883f						+		+
		b4eb2d384ecddd5d7af5e8d85bdf75ae
	Proteiniphilum	4d44d7c3d0cdeb7282c7f3ded191cd26						+		+
		63562820a803412902bcb5d8632719c4
		f633f475a93161d20ce97425f19988a2
		fb72911490428e33067f948979e03d4c
		699fe98f6f2bd014d649f43400afe15d
		fde251aa94409ff2082b3c594ca8146e
	Petrimonas	554e3d64a1f95a1664f38f20504f232d						+		+
	Sulfuricurvum	569fb5920400a6d97afecb1dc13a9809					+			+
	Isosphaeraceae	5ff14c198c6c8512c28b68bf685bf233		+			+			+
	Desulfomicrobium	73e0405b359d5548b5aae1e526fa2759						+		+
		85b46adad7aaa035dd1b912422d93809
		e86527102f5d8e2ac11adeca142fd049
		fbfd9bdddd0858dfa1c7a33c5c0cee1d
	Hydrogenophilaceae	74f9ce6005c117ec1e132306d70481b8					+			+
	Constrictibacter	7c972d8aeaf98268a218a46f60f4972c		+			+			+
	Desulfovibrio	8c3d5c3166b618a04edd2099309958ab					+	+		+
		485e8f1f96416fe1a195264bf4fc8fb4
		0edf34a811bd6a5f70ff05ab615c6386
		082119621d5230de64f8c7761b955c00
		4caeada1c1705ceca9eb9105e4da05cc
		dab1ef1d48da2b81115d495c045d74af
		805ef923d767c3f28cda5f4c72da794c
		d7b70cab34c9946b2dec28feeb784731
	Unclassified Bacteroidales	970a96b7fabc7f98bc516dbf0b8da423						+		+
		401fe8f1a0e072eaf5ed544955d1b8d4
		0745080e2aa657493370c39cfc5b7e37
		170107a5e0f9b6feefd271d98c2eb3ed
		46382fae9ca85428e6b4a2f1612c0bc8
		5028ef8405098ac67f06261229d2b85d
		77abe90d0737d76cca592df87a2ced9a
		825e5faa35634c6f9a7b119dd645128c
		610174f1a85430dbc7068d29ab595fc0
		42f083ca967149bb2b146ee9e393a8fc
		7e1bb9f5eba8f6ba9405ea143688a471
		7d2722ff8fffe1e153113fda074cfa67
		9f933ee3ed2af896a5a1cd9ca43693be
		9f2ce918202d20ce6af1316fdbc2683b
		8a0d4750ec7c3bfbd145789b3f71af8a
		5bbe85c248564c65d984ae254f9287b5
		9dda039d5ec46a640e443276b730c0be
		79e255f78da4637be83a2e1e08c827ab
		f5bb1f6f412c3c6975d4dc55de2b4877
		fa79fa2dd7d82ee01aff225eea90cccc
		d9b25d7d97ecddfa069f911408ec8834
		e184a272e46589eab64f7e90a1911c0b
		e3b6c454cd2f2f831c2e1fdf955dcc4f
		f187f66d51082c12a793bb66e7e70be4
		f2fc4b7b82880f201383c89dad276a73
		f358fb14e3cba0339803ffa4d4cc44a5
		b2229975f7f60d9d81778372e7fbee97
		b77994d6f79c3df28e339fa513d82355
		baa24ace439d5f2a045600644e4b017f
		cf3b149a2706c954a3eddd9a3773bbb8
		474e7c4b0a8b85711cde1054d1a0d41e
		5883b86584391ee7e002223a7f9fd01d
		0bcf142a2981815cea68dc20826fad42
		189ff6f79c9dfddca4da91a414bf4220
		3c07e89e6f12b70a3dd8ad45fe9bb1e2
		200118cc4c72ff986db902d0b8d75a31
		38cb22fcce78485261bfba3bc1af60ec
		28150fa8eb6b94d4095e24a4a3127244
		4cfe6307ffae56927f566f9fb9aa43b3
		203f7a5782f9c4df2380c9ff2be4c16f
		104d4ce2617e58f6bff5dc5204adc403
		2e6d7facaa29632fdcc34e20f12a3fcd
		231223f8614c1903e5ac56eb06bc6ea6
		1d30ee6b20def796ecd09112ec256eaa
		09763767e0d227d06500dfc723483ff6
		01bab9c9989a3c689d17e893bbdbe6eb
		b470d95aa248464c1384f43ae840233a
	Marinospirillum	9f6b16a4570a828c3f74edcc49d6438a					+			+
		c769b64a8af3431959a19c93441c0795
		3ee5be8dd3cab77506da83b432f0658f
	Allochromatium	abcff8744d1d0cc30332fd8ad49715b5								+
		b2fd433b30bea78c7133603074b38f5a
	Thiobaca	e4df62808303a8150f0ce99c8474c0b5		+						+
	Limnobacter	f997717e9b07bc0c7c36859ccac3eba0								+
	Veillonella	fe70651323894e8f4eff49d729d4587f					+			+
	Paludibacteraceae	b2f0559e25460414d1efd3873839d88a						+		+
		a9caa070a29ad0f934e6a89a0a0831a2
		8fc0b7df3ff89cac312f99f54bdf9214
		52a08aec0ac700c2e1ee2cc8ad0389f8
	Oceanobacter	0044208bb5f9844d90c9947eb1fc5767		+
	Porticoccaceae	00444e587736b48dbce86f3c242086f0					+
		4d4540e6339e793685fe3192604ab5f9
		4de96a78dc73719a82e775bbd8bf10dd
		9a817d5f4b237a06b9b8b7eb2582c55d
	Pirellulaceae	0a6df12be91a56d23dcaa0caa0c41a0f					+	+
		e319b0efc7333abe7f698b805f8782ff
		e477c6f4fa29d1d02b8305e0d8f37d34
		0a8512fcf8d4e99bc21a998e5a5e593e
		0ae3b2cfe9aed6cbecbc79630e2aee05
		0c0aee446804162427014d1e0d7edde2
		0de6786503f412b7811e6ba554a68c76
		12895a90cbf1080e7e6c49a10fd9e5a7
		1bf678753e0d1a629d8f0432ff43efd6
		1302d993504253db2e3643eae4870e0c
		8a5e3ec6686467dad6e46a8e7ef9e825
		a22741ee7869f42904fb07dbeca857dc
		2d9016ec7a3d4f7090c94583f5e572ea
		85c3a98f508e2a735839b88a0437911f
		b3f4d0bdaf26043e23cca66d06719a64
		744c7e8092776925c02316edf545cf3e
		c03ea513f13616179e370fea8fbd111b
		ceb92e58a00ede1287b0225ad0eecd4c
		d1cdde6ba72db3f7635f9da7e204bec0
		dd4e2a493f8d5156beb6a5b01b378ba8
		e8a918836c663ab962a3d3a52138e0c1
		fbba479bc1a5f730dd53414a8e39d198
		021df29e5f819fb5715e64010137af56
	Micavibrionaceae	04102a48186debeafb99eca734fbdcbb		+			+
		2f59c6125fd2575377746c9c13a40452
		2137fbefbc9357a05a991f5b9bc45170
		4ab77147f8ee2c981ace793c2cb0c475
		ea41c255b328a7f21827ed8fb3f18598
	Kiritimatiellae WCHB1-41	0416d4fc43afb115d881ec14a6d08981					+
		05e85aba7b8dbecb43d62183decfcc35
		78544b6a970ab9f33c7e811816f59923
		966caae55cbe7a685ee13c6fba9c4950
		ccc26b19ee28837e563cc58370a83fa3
		d15ff7dc3a8c17da3687788d1922914c
		dfc72b1888464ea2cfe2af776450bf85
		fc1df50750f404e52f430c6df08ff138
	Unclassified Clostridiales	0e6dcf3c95b9b2b607c0f0acba5a1027		+			+	+
		c914facaef791390274b3091c0083e75
		e747ba7b70e70cdd9514301caa7a30f8
		dbef558cd66cc84adde8623bebee8049
		baa317d212e88946df98ea3019756dbd
	Sphingomonadaceae	11d9b8548325850351bc3b28a26aef77					+
		b3e232e39f1ec6311457c09b64ba4ba8
		ad289b666232ce9a20e29913fd439d4b
		a8f7726a6a6b5367dbecd03043cf6cef
		09811d40c5984ae89bc18ce89fee215c
		383ad2cb193ec9a81a63b6f2f07ed451
		5e3b997e90f7f157bb7febfa926f9921
	Uncultured Gammaproteobacteria	14def38a1d614665835b4d15e8c659d5					+
		99c9a3e3d392f992033ee28c49c147c3
		822cd74740af65ea51aab769d6215eae
		639526a5b4e61207884f7d3c81f0bc3c
		06a1f609bdb8c730e89c7510309a8073
		21dfbdc499758fea98f8b1630d50bf8e
	Succinivibrio	16351057abd18018acda364e1bf039f0					+
	Reyranellaceae	125615b9752d1e6a99ed7b150fdaf4ed		+			+
	Desulfovibrio	5cf82617c3b4a5383c1324196cbe4813					+	+
		17a5580b36f57ccfd528a298ceea820d
		d0be98c65701b3e60974704e5dc6f88e
		63ce640c6dc51b93bd1219d365d14c04
		7c0c81ab099737957f605042c2e7bd27
	Unclassified Acidobacteria	1bb8c9e0b44ad36a499f60e57966270b					+
		8fe8017c29e6699b1ca1b2df161e0080
		6e4984f057c93051479670b5f84ad79a
		59d6192e08ad8da6efe2be33a60e3207
		1bca9df78d3a482eb435f4e7622f3d9f
		2633bffa41d3b31558e058179fd00ea9
	Solibacteraceae	1f867f934fe21bf0a1063a2e21d53c4d					+
	Wenzhouxiangella	2092ae65baa8c54ad5eb216827b3db52					+
		e39fdefe78406592828b86b7ec609375
		f71ca25dd369dc7664f627560f3b5abb
	Idiomarina	212985a380853c2ba6a796a7ae071345					+
	Chrysiogenes	213749693a7074097d1249cb54519f15					+	+
	Unclassified Alphaproteobacteria	2f06748cd7c2b60f01d1cd1974603f7b					+
		dabf956f61d59bb8d54b2dad4742b765
		74a7e679c1741a34355d25fa94be7073
	Coriobacteriales	337773963f31e60a7ccb20375bea6889					+	+
		7c56a33642f57afed8619764c391849e
		64c5641efc9fb8854a3e60e01a2eccbc
		626ef13df294c55ed21f0bf1947519f6
	Oceanospirillales	33bfeebb60ea7d8fd3bcbc6fd6678586		+			+
		36dc71de1187ce27f72b390c48af0227
		61e5afddd60327d141ed38e501583a86
		8d6f71022d2700c6e395feb37124ea9f
		af315e252c8af9f7039968ad8bce85e3
		b8f3e17987c2b531dfa39e338a841113
		dbf0ff5eb8dbe0e66c6ed410b6441ecc
	Spongiibacteraceae	b8626c11e13d4cfe24a3d80c38c4abb2					+
	Diplorickettsiaceae	b884d58f7aac74f90edf38a2944d3a92		+			+
		d3f59d12a9902875c3cf860d0e801278
		d8d306bdf7a07fc185ec5bf7f5a11cd0
	Ignatzschineria	bda61a7fa103b91dff3cd05009f5f23b					+
	Novosphingobium	be0947382892d5d4df7012882ba49931					+
	Unclassified Planctomycetales	be9de51618c5cb50558f06a5ad1b4671					+
		f095d47bb5a0cf0dd240e7bf39b55c87
	Unclassified Gemmatimonadetes	c492a33374b3f3d1e525e2320f68cb99					+
		f7bbf03ae9285bdf3158b37399c0d5c1
		9e8da560b5ba4977cc1099b323385232
		761111b1fbd6ad5c9a6da3d33fa47041
	Candidatus Falkowbacteria	c708b413fe424b499ad5a8dd25cd85cd					+	+
		d4e65572392a72654bccd899392e0c70
	Geovibrio	c99d140cd3beb57adb9b14260e902f45					+
		702152725f82fe2a2387a90765b01d1f
	Parvibaculum	0288c23044d478912f73c84e0c9f0187					+
		da22fe6c2efe650da8fd8295495527a6
	Moraxellaceae	0426abfd3f1f95f3803f2cc4a4784928					+
	Actinomarinales	059f44793169be54d8d444da2cb507e7		+			+
	Eggerthellaceae	071549e18e9273f114f73fe6118e0ec9					+	+
		5eb973401268f18d3f03b60bf0d92d1a
		711bf1efe122f6913562ad4ec0a02732
		9e921487fb2a4e1054561929aa4dbc95
	Micavibrionales	cbc0ce3f933913fcb7ac22405ef58790					+
		ceba012eeb58a01267b38aded29b8d37
		e55bd179f468bbfecb4e79c502d04ed8
		efbcea449192d2347c4f29e62e4d9c7d
		e9954af84055d5eaa7c42a325fa9fd75
		fd1362e009d460736d28451871888476
		4af55af12aa5b0970c45eabd9c9e8069
		092d3b16edda42fcc9fd0d6757c031cc
	Unclssified Deltaproteobacteria	3d0674ca0796211fe68f6197434e7cdf					+	+
		ce201c8ac3fded3e125c0ca6b41d245d
		b4b157eaada9a7ea587016e8f84bc9cf
		09e0a1ae00134fbff5fa6ca220843e42
	Anaerovibrio	78e6b1dc2b8ef9c27d9ef5b72ef964fa					+	+
		a54282ef8817c3d7bca26ecc8ec2fc43
		3dcdc92dae2a33b1cba52196886020f5
	Geminicoccaceae	3f5398f10d4035c294dc29bfbc4b3508		+			+
	Parasutterella	4396532cdd2f117bfc1838a0b027bdfd					+
	Roseomonas	467aa72f3640def47fb9d589fd5606f2		+			+
	Blastocatellaceae	46a9adfb8382cb50411dcae2ea6e04b5					+
	Lachnospiraceae	47c83dbbfea4e2d9e722969a98eaa148					+	+
		25e142524305cc23a11d1751aeca5ceb
	Oceanibaculum	4bd6081f29c61902e6232680710582c0					+
	Paenibacillus	4df35429d169fb23f0d06f68666b5bbc					+
	Veillonellaceae	512437abb8213fbb8c655ecfc85c8a7c					+	+
		125a6ea74744de53a245c442fa16b33c
	Puniceicoccaceae	54a8f6ad7f0dd137d1c6fbc873ca0208		+			+	+
	Selenomonas	57c09ddc1c3b6419d53c4732d6d919e0					+	+
	Halieaceae	5804ef0a3efa25d1d3aee9ab119dc707					+
		5c00395cbb8c57dd1f21d903363d90be
	Caulobacteraceae	5f62c8bb9b569fad2789e0f963f1220f		+			+
		71488889dccd623f98413479543849f2
		e1dd347ef625426bece9c567a994c5ff
		a128dc53234dea197f78a96bc3e0577d
	Hyaloperonospora arabidopsidis	63902e07883547efc4b926667dc5911d					+
	Unclssified Planctomycetes	6693fa43f4b2dd300fc2b8bea7650a5e					+
	Rubinisphaeraceae	67ca46cfd7edf9beb6ead9e4fd310f32					+
		939a2ff2103650fe7a32a1a0df533b92
		f46018ccce144435c0bdece7f50a047c
		ca8a29cbfb8707931031145ca94f5e4b
		d0ed4e113a4438926bc6c2ae911b25d6
		930b0c4301683dd60b3f1bddd34d7f6f
	Anaerosinus	68d484cdabbaebf7cdf6bcb8fe292cc9					+	+
	Syntrophaceae	6dd4cb1a54fda535b05718c01d9f6fb2					+	+
		fa7e8ced00f74448e0d9336b66471edc
	Fodinicurvataceae	6e3f98b827d7fe9d50be07a6e49ab3bb					+
		a41657573fc22b675ca62469bf0f265f
	Mailhella	72ec22e4fd3ec32cda9dec504ef9a764					+	+
	Bdellovibrionaceae	806152831394871d3ce203543cba191c					+
	Halothiobacillaceae	8f2475f68a8097a57286cccc872adf12					+
	Prosthecobacter	8f790f0207bc6d7b9133d021b920da0b		+			+
	Omnitrophaceae	932030f7c5461d58c32095728f740f54					+
	Sphingosinicella	97da8c2e003c3fd744825b70868fe46a					+
	Thalassobaculales	9be601d37aa0011eb16f4224c2bfc935		+			+
	Vibrio	9ec9e22b5d44daddfb680b1d439ae24e					+
		ff15a12fea756d37e738b429f4d19f04
	Aquabacterium	a43c9bdbc1f20858bf664ae3dd367aee		+			+
	Alcanivorax	a737efa5046fded0d84b3c16b042dd20					+
	Parvularculaceae	a9fa8182194ad4033d427a8d7daac0c3					+
	Campylobacterales	adb055888ee21635310ac4a0d2a36d58					+
	Gaiellales	b0033b97a3db6249b8b26538c0fa3d9c					+
	Bilophila	ca0abeee357fc80b840ef7062ef81896					+	+
	Acetobacterales	cc2cb255e7208b5ecb493b92e89352e9		+			+
	Desulfovibrionaceae	d13bdc00fbe5edb8e66c20cd87e5a254					+	+
	Vulcanibacillus	d1d7918442c50e70147f3de6c37eaf86					+
	Coriobacteriia	ecb7b118cdbb8406aff2a1822c1db411					+
	Thioalkalispira	f0859c0873429124010af5ce2f1ab3e9					+
	Egicoccus	f10aed04866703f1b9805d57bb1e8c3c		+			+
	Thioflavicoccus	76a157b5a998c8883d31bf2ee1ccfa16		+
	Geitlerinemataceae	3af6ea401a7eaacac92c84562014b84f		+
	Haloplasma	344a4c71daa383617158ed9d20834cc8		+
	Limnotrichaceae	ba861f0a2c15d0f2c915bef15f6d6fb5		+
	Odoribacter	3c5f859425e9252b30c5fe7e38806657		+
		6b12cdd4e33146b51067c5fbca39950b
		8e8b24d693693b40ecb9817f33f95f15
	Butyricimonas	b9cada54113b429782595025922521b2		+
	Nodosilinea PCC-7104	dc8d7b42d7f1b540a01f39018da78418		+
	Nostoc BDU-40302	857b8d573e3d836900e2624e8dcd8e27		+
	Thiopseudomonas	a1b2e6752459096ab4210725436074d7		+
	Alistipes	66ff92c3a8274f046e194785f46e1bee		+
		974ef5e56285477e8b030170494b1463
		9bc09db7d6f22aa95a573ffd1ebc5f30
		bbe0d6ba750dd4dcead814aab2ccd349
		c0aa20b6df28681ce925214bfeaa773d
	Luteolibacter	4e3e44179eea2e93f9352e2d9e20a930		+
		5832a761108d6bc9c62cc363dd7c722c
		6d0c240c603f0c7992aae434b04b36f5
		bb90a5719795bfc12fd70b082178c5b2
	Moheibacter	db8fa4ddf4a0d9212803067a7fd624e9		+
	Ferrovibrio	1e1120d10cea7c28b2e03a4046045574					+
	Alloprevotella	08eff9064e5683ae6408b00b0134baa0						+
		12e8674695d5626022471881bea41c7e
		a99d79dbd4a8154935f2705b1b2e0aa0
		814ce67cd98ab3256815274d54aacabb
	Mollicutes RF39	1088aff894c9e0567dd9eb16f9674945						+
	Tannerellaceae	1e246641dd438015b0078ca6ea909420						+
		5549339ecc25d0cd4901117ceabf2012
	Desulfobulbus	22a8fec46775a14d499a335c3a67469b						+
		cd66045e2e3dc3b39d04e250a85a9b1a
		c6b43f01582502237c3ef1e8a5831829
		a65a3de4d614729b932dc8e9c4dabeca
	Desulfuromonas	3342e86d62f199643fc253e8a3babd8e						+
	Proteiniclasticum	33fd90d47eac99d6db3f56cee0f41115						+
	Desulfocurvus	34c22027683c0e28bace8eaebf574223						+
		7391f30ec5bdd599c68db8a1e376fb2f
	Acetobacteroides	4654ce5ca743b749246fcc022211d7e9						+
	Dysgomonodaceae	4912f2a73f88c6e68cd3dda229cb75ad						+
		ebd88e4a6659251858b660b8b831e988
	Anaerocella	4f0c6664d3dc31c93c8f7ea3a764dd59						+
		71243c0d7ec43201e272e92ffededd50
	Unclassified Bacteroidia	9a3443d38b170c4e00f7397435b3420b						+
		a7d9575902c22086920fd3d12fe03481
	Palabacteroides	adc2756c48518666d55acadb167faebb						+
	Alkaliphilus	dd4454730565e4e526dfdaac41cfbf6d						+
	Barnesiellaceae	e7fd8c203953ec490aa5cb473761dfa2						+
	Pelobacter	ed2bee930199467233f94b64448669da						+

## Sheet: N-transformation ASVs - CS
Supplemental Table 7. Microbial ASVs involved in nitrogen transformation reactions in CS
		Lowest trusted taxonomic annotation merged summary	ASV ID	Proteolysis	Ammonification (EC 3.5.1.5)	Autotrophic nitrification (EC 1.14.99.39)	Heterotrophic nitrification and aerobic denitrification	Nitrate reduction (EC 1.7.99.4)	Dissimilatory nitrate reduction to ammonia (EC 1.7.2.2)	Nitrite reduction (EC 1.7.2.1)	Nitric oxide reduction (EC 1.7.2.5)	Nitrous oxide reduction (EC 1.7.2.4)
		Pseudomonas	5cf16239edb93d53d3fe72fe7eda9e6c	+	+			+		+	+	+
			904e0ae3100d5139a0e4251faf73d700
		Ruminococcaceae	508093367eccb445561a14ea1cd5a0a9	+
			1b85545752ec3143b0fea13d1e5540f7
		Brevibacterium	b6d0717ff36f0d3a196998fae2d19e56	+				+		+
		[Cytophaga] xylanolytica group	2ae429f3514e61818989e4b8a996746f	+					+	+		+
		Lactobacillus	4d39c6f3d3fba27b837de1019eb10122	+				+		+
			04e38cd3d33e437055dd9f30df8468b2
			747d08f56f91346383c6776a892a6764
			902253e07f617b8b71c3eb3ebf2cfec6
			a22199d54c447a431d616232d5f06fdd
		Xanthomonadaceae	d2db14143108259485293061901b55b7	+				+		+	+
			f8659c17dcb16cdf3854cf9a905526fc
		Luteimonas	61e3769745e0ffd5a0d2e182cc727116	+						+	+
			39e810c8c91c5133cb9bd9bb1df2d651
			a6b40d2a9e90157d3f8b2973c959af00
			595acf454e7304c7c9828d659bd4cc46
			d69aad75c2798405acddcb8c539555e8
		Flavobacterium	c346c0302d1063a0cd7bb149e40585a7	+				+		+		+
			2816eea0dda8b882d493bc732ccc5821
			b6a7ddf072ae96f562196f327b9ff4b9
			77d0e65ee04ee962e26f11b7878fa182
			004a5960db01568d62bed09c5135234c
			2a7b9487c2ee2cde8d029c448e086691
		Truepera	70dcf4a64712ec1705362e5a85f71331	+
			3b4ca1cad2da0ac42fdd49fb21a11b57
			48eed69bf94d7982f17d24801ca821c9
			4596abe310908c8d21226b5236c919ea
		Algoriphagus	7d7fdc15b93488d89f9426334f909732	+								+
		Alishewanella	5d2d02131aa6e70d9d448c6068603f5e	+				+
		Hydrogenophaga	e4514396ca21cc7986c2383562e2b5af	+	+		+	+			+	+
		Proteiniclasticum	33fd90d47eac99d6db3f56cee0f41115	+					+
		Proteiniphilum	4d44d7c3d0cdeb7282c7f3ded191cd26	+					+		+
			699fe98f6f2bd014d649f43400afe15d
			63562820a803412902bcb5d8632719c4
			5164dffd41f4b6a13545a105d6aa1a98
		Planococcaceae	ab4359304617fec985cdf9512a17b515	+								+
		Massilia	a2d965c1333330f2bd2e6ec907b5a6d7	+	+		+	+				+
		Carnobacteriaceae	03258c5ed007b2198dd8d547eedc3081	+
		Methyloparacoccus	afba09f25626f9c04fd127eb48217ffe	+		+		+
		Methylocaldum	50e70b203a94fcbfc7c708e26c45f108	+		+		+
			3bf6d7ae3811219a6b449bda76ccc053
			610739390dd0650e231a76f72cf95581
			8c520c99fc21a5e539dcf5230a023ac5
		Methylobacter	29303b9e41d144ce2f7ba7a26d082a1d	+		+		+			+
		Methylomonas	89bc16d549db86ae35a1659945925264	+		+		+			+
		Methylomicrobium	9798c2d0cc11e2d83e8803dd8b1d518e	+		+					+
		Allorhizobium-Neorhizobium-Pararhizobium-Rhizobium	f52f5c8f730ddcfd57f5613c8f816c0e		+		+	+				+
		Rhizobiaceae	59e01f71b33564a558411856a1602a7f		+		+	+		+	+
		Devosia	df2e91e0d56b40c2cd5cc1034b3e9bfe		+		+	+
		Hyphomicrobium	2b9e6df1851d2bf3a118b23ed943c912				+	+		+
		Comamonas	3baec542538a3bd01f83b2027092e119		+		+	+
		Burkholderiaceae	366f4e80c56fc5d4b9a951119901c24f		+		+	+		+	+	+
			1bbfba2ecb3c64a62d8fa5a622fbb76e
			ba857cad45addc0cb5b42e2ef5b41755
			d9bccc65b23a213f3143b5aa5337333f
		Aquabacterium	a43c9bdbc1f20858bf664ae3dd367aee		+		+	+
		Parasutterella	4396532cdd2f117bfc1838a0b027bdfd				+	+
		Pusillimonas	d5e3d8f1f069be0fb736b12e5143e24a				+	+		+	+
		Advenella	1d752f8feee93254e72e1b62b1407531		+		+	+
		Oligella	012132fffeef6e38c840c6c6dbb4ea72		+		+	+		+	+	+
		Castellaniella	a2ebd8fe85de38e7407ee3c50980f3cc				+	+		+	+	+
		Halomonas	5e8ad8af6e847cf8e9b9e59594f8544d		+		+	+		+	+	+
			6fc83069a8345b2dae6332acc239e206
			cb1cf6dba64bd7f69c7ca93ad400affc
		Pseudofulvimonas	f9f5600bfd8ab82804904c95b57a9cce				+	+
		Acinetobacter	d0bc0ff61bcc9c245414dbde7ec7dea5				+	+		+
			285cf8d2e098e04df3adbd60f751efb4
		Marinobacter	b2edc751be0f4517a8e05ddd7371acdc		+		+	+		+	+	+
		Corynebacterium 1	ae3d5816dd0d3d05ec7fd89e9f0a0a94		+		+	+		+	+	+
			d24ff71ea6be82410013cb85c1719679
			111d0fec5e1183c3d809535ebfe1f2d6
			c58c753808fda77947cdea0a63512bdb
		Corynebacteriaceae	cd2107de86dbdf5b2fffe19c97fcbe5f				+	+			+
		Dietzia	ea3988b796f3059f596c1c92253eed70		+			+		+
		Steroidobacter	0ce4dfcb72790c7aef9eb2e35ad0be4a					+
		Thauera	4f1948b83456bcb277fbca3d44f99d42		+			+		+	+	+
			4e79a27d68f677c7dd31e0576e7ad9e5
			c4d2a43dc65d8d1d1a9c6190899b56a9
		Azoarcus	d833358667cd62cf2a832cca21668366		+			+		+	+	+
		Arcobacter	374ffdb434fe5b31acc8313158194cfc					+		+	+
			0f259868f7a4310c124e8218e63116dd
			4644491e998100603c1c380094315173
		Sulfuricurvum	569fb5920400a6d97afecb1dc13a9809					+			+
		Hyphomonadaceae SWB02	8ccc61c8354744e517b907ebdc1760fe					+
		Hyphomonas	41ebf1f6352c2fe234d39caf14e0145e		+			+
		Thioalkalimicrobium	ea610339515eaf000d3ad70d5b15f76a					+
		Intrasporangiaceae	0a4c7d0cb3a7eac1707efea537f53b12					+		+
			d6efa9335d5b26879f22084893892791
		Glutamicibacter	9ff43c77a7f6e4750ea7ca268612bdfa					+
		Tessaracoccus	6af17e899979204c4806a3ddb30db645					+	+	+	+
		Ruminobacter	795208e69e2a891816ff9351898f9381					+
			3089403f4cb65c699c0d44c723c19d17
			b39d26d129d83f7c3d7cfa2c68fa4dc4
		Succinivibrionaceae	99580d7baa1cfac4f8445970182cec59					+
			81ef9fece01cf7062161e8f12c820c4a
		Prolixibacteraceae	02d21966eb4b49061bb618d00be6e869					+	+
			dbab206390c379ed5937b29f42ef2a46
			1e97fb4960e50178dd4d55f9bde7ccbe
			7ae9485408bbb3f96e224ecdc87f1060
			de4bbb101af38b1c6a2b504d2c002c88
		Roseimarinus	0ffdbf2a8a7a96f48ee8802e9775a301					+	+		+
			cc2f91cf09737d504608cc58745c8888
			d2d778ae3e58ccb5e89abefd9f4309e0
			a9fe1252aeaab7b87cf5dc53850a967a
		Meniscus	c946b910a6aec4d0ac5462f45acdc4f0					+	+		+
		Ruminofilibacter	8c9d4603dcb5896f9cd30c3668e27e1a					+	+	+		+
			3b5e80353fdeb211ff84816c1173f94e
		Marinilabiliaceae	02bbd6b13fb3023ce5dae523c2db0327					+	+	+		+
			abd2f535fc2645545d4453ee63d9a17a
			a87c49da89ccfd6a906d9ab65e932d19
			882407f033d83a7c4a3c224cac5ca07e
			c76cf2c0b53ba2249572a6a5e2b93d60
			52f17233947ef364390eb1bdc2759579
			ced8330815e0f98b80ab0938c75aac0c
			b8b60b1ca565458188a7ac22b7b0935f
			7776530125e5548df7bb62ccf75c2a0c
			d249f90c8cabca91d18e1a244a259426
		Rhodobacteraceae	449895a6ed9345f1600ec0cba5c1f4c0		+			+		+
		Gemmobacter	0d4d96b4ad88bb25c96e24347dcffce7					+		+	+
		Rhodobaculum	4cc93916d1cf2f49ed57c334d216863c		+			+		+
		Desulfovibrio	7c0c81ab099737957f605042c2e7bd27					+	+
			7a41c9e399556c5acd9c5d73a8c826a4
			bb7efcbbcb6ab136f97bb9f93acf1e13
			d0be98c65701b3e60974704e5dc6f88e
			082119621d5230de64f8c7761b955c00
			6ac88f35d26859c2c5421614a02c599a
		Aneurinibacillus	70df0d796da40c8af5cbe4116c81cde5					+
		Methylophilus	b3ae2a2f5866b2979fe8731458123e1a					+	+	+	+
		Methylophilaceae	afc64281fefe6c285d86a7022ddef39c					+	+	+	+
		Dyella	547349e2a96e86970c55165fc35aa2ad					+		+	+
			b7a53cfd111d6ab9be75b593fa024f52
		Terasakiellaceae	476e471bce6e3b0d3a4a0aebb9e16823					+		+
		Acidiphilium	0ca58b8ba0af354405061245a5e0dceb					+		+
		Geobacter	9a156ea5c1f7c247efac8d620615e1db					+	+
		Haliangium	d0faf795da30befd3c8f4c1a3542dc8a						+
		Myxococcales	b038eca01d5bfa0d503ea130551bf06d		+			+	+		+
			b84a7cd676fa05dc3870debf8ec449c9
			bd813394bd1280a182baad16d01e51a3
			6c996a090d5a835458774c5d39656247
			0a455acde2f3fcae0e831cd6988d1326
			dc3373cad996ebcffbf4eeec50e37460
			89967ff0aa0661580faec51645980840
			ed5c4bf4e88a314708b7f85a46419896
			b41ee4a9a71787c98265d6a4df4b0c15
			0466abc3669ba497c091390ee01f302a
		Opitutus	07a6f244f22d7da439f6e4f722c468b3		+				+	+		+
		Cephaloticoccus	d8f2c3568751f9b0650d7d103713f2be		+				+			+
		Puniceicoccus	a6c31e7566d8f4380a7ab0ec2071876e						+
		OPB56	5cdb8b4bca0570388087d49c6517ab57						+
			76fabc4baec3bcbf87ac945fe1d02510
			0dd4f57317eb65a6423773ad2040213a
			54f6ea3229167cbab51b6a01f4960a20
			44df8854feb96733fa8994c26df993d7
		Kryptoniales	c40f37b74417626d4d73141a5338a33a						+
		Dehalobacter	a1bb5fe0a3b0e70622535f8a60e53d38						+			+
		Candidatus Dichloromethanomonas	daeb88cf7a4d5d962aa2e2e22d72846a						+			+
			0890da467f17d1a811af61a5ea4710d6
		Desulfosporosinus	83ac61e038ec592492c559b09b241545						+		+	+
		Cryptanaerobacter	1c7381fc003b63c6d75428863ac52f23						+			+
			6a7db167e19e1e8f0b2a7200dbaf1107
		Sporotomaculum	599833508cffa9d1edb84f0bc040bae9						+			+
			063524e134141623db8e05c4a9e61f87
		Pelotomaculum	3af51ebb1505fc571cec174d006dda60						+			+
			0fb14f443cf57c82c01d33b9f6e606a5
			9f20db34fce5c52be24db81ddacf0625
		Peptococcaceae	cb036b69092977c488e3ac81bfb988e0						+			+
			46d5ed5f5b822899ab7ae54ed5f2cf77
			222726f83d4b60589f3b820e831bd5c9
			a46bd089138ba3764e3ac541a4aa3ab9
		Desulfitibacter	71bbd722a03137c8754289bfe12612e9						+			+
			775d220bdbdab548e93f54c0a68af441
		Campylobacter	50c34c3068dc4e9c9a8b42309775b964		+			+	+			+
		Altererythrobacter	09811d40c5984ae89bc18ce89fee215c					+		+	+	+
			44eff5d06a47e3e7d0aedd52fc66de3c
			d96856245647bee0d2b216c55813a6f7
			c3c7469c47e077f7ebb7593fb1351428
			b3e232e39f1ec6311457c09b64ba4ba8
		Arenibacter	0d8b63f542d50e253d5b456bad7aef18							+		+
		Arenimonas	ab6307e84a91ded49e4f493c5ec02a71					+		+	+
		Brumimicrobium	b2c2c243d143ecf73dcbc8fd4d1ff6c3							+
		Chryseobacterium	650155bcb011441cb94a3cc7a4ab1f1f							+		+
		Dokdonella	2b05188d5f87c28dd8d60c13559ac129							+	+	+
		DSSF69	d0c611e7a3723eb3daa2abc0159a99ed							+	+	+
		Flavobacteriaceae	7b63c8acc1ea0e57e1d1dc9c49ec7b0c						+			+
		Gemmatimonadaceae	b7b50a2a12069d645006091debe26e81							+		+
		MM2	0750c97957bb505d17162aaf1b990707							+
		Moheibacter	9751458d83c3ee9815cb53e11941ed86							+
			52dcfa92ab6b9d66ad94979ad51f8507
			d6a1c82431e99d96ceca4d7249b9affb
			8d29d9e5ebaa1bcd2b3867f10a76163d
		Novosphingobium	5a0c5d124a842dbbbaeedc606501acb2		+			+		+	+	+
		Ornithobacterium	12763d619b0efdea880c6155ce9459b8							+
		Planktosalinus	b7c9f4286791a52554ec1833351b6bc6							+
		Pseudoxanthomonas	77ec365d85e6a7c9844d9f0699d5bb79					+		+	+
		Rhodospirillales	cdb68bb46c267b1ad6d4e8ba510d0e74							+	+	+
			85415fc3361510331fecfea6a20cc59f
			41fc914f574ed45c5d58d2337eb210d0
			945320a3662aa36bbe1f7abc965087c6
			7e9be1fd27ff3fbeb3f37428b989c90f
			d3cc5a6fc81b4988f7df832fb6db6025
			29737183771f7b2a18f44d920518c530
			addb5e27da2ac78c65d213c443d7b818
			1ccb474dde3288ab0c7c3f401ed9fa4e
			da4cd35482b0fbaf46026af0ca45988e
		Sphingomonadaceae	a8f7726a6a6b5367dbecd03043cf6cef					+		+	+	+
			5c9d84e6bb8b5b57242af888786f77c6
		Stenotrophomonas	e85dee9f6ebc6ea47d21d5f5aabd500d							+
		Sulfurovum	27bb1b2c44a372050cd4175189041014					+		+
		Thermomonas	32ce3d55c1953919710a489cb329edb1					+		+	+	+
		Thiobacillus	7a314f6dbd6e6986a768c3bec4a2cb60					+		+	+	+
		UBA6140	3be86f6bdb874ff7efca706fa140fc24							+
		Hydrogenophilaceae	d5d401d88b075e6e2a5faf920bb2f40a					+		+	+	+
		Weeksellaceae	ce45ca3057277e9421678ce3f702fbe6							+
		Butyrivibrio 2	ab3cce9a9f25c08b6abf569b2aabd417								+
		Lentimicrobium	80222980adf9ee721cb94ed1679d5549						+			+
			1ceb37d1ed34d6c62ca2fbad6aafbf2a
			29f0ea454ff51dd1a55ad3a09f6730c2
		CMW-169	e14787968321f34ac4ed98f1e9c9a2f2						+			+
		Lentimicrobiaceae	a7dab2bd6efd35f5ce65cba7363cea1b						+			+
		NS11-12 marine group	bf2c8a8c6194046f51542b5ebd196e08									+
		Sphingobacteriales	d99185af0098b57d97a626f7dd99ff82		+				+			+
			b7fc706152e9510d5540ce37c4611c6d
		Sphingobacteriaceae	93189ff9089af265eb155cb1f1d972c5									+
			1f4f6168352af024a8d92cf8776ddb02
			c4f84b2e2b3963fd3e33c46debca3bcd
		Sphingobacterium	aa0322b1b029f9e6f457c50a58e66a68							+	+	+
			96867784833d364f6aeb3b62d8dc18f1
			37ada346732a1868313a7c365f33104e
		ST-12K33	b2bb1df76fd3183537358242a0c5e224						+			+
		Membranicola	b080730ee3d70ebbb7fc9b879757908b									+
		Saprospiraceae	cd7b22bd8a48814fb6721805c7b886d2									+
			4d95cf4c0ccea79476cc3902b5d2d635
		Haoranjiania	c0a86382a08567099654c80052d5a2f9									+
		Ferruginibacter	debd4a40d7c15550c7bd936aada5a9c8									+
			2ca5b7a69b843398d28173b85feb0022
		Chitinophagaceae	cfb3a5201c54b6eee776ea7714b59749		+							+
			08eb602bc8b1f44901a37bf0e65eb4f9
			d631cf661a13b2138073706711c03c37
			b6172906128f024da99ec11a0f03c4db
		Pseudoflavitalea	281479f52e77a7d7e82786eee2fc36b7									+
		Terrimonas	9d3d6e11eb27e6d6ac92225d5aa9cb2d									+
			721c52fa048a57e85037bc7a924f39e6
		Flavihumibacter	6a3bd85f4f1d1d52b38ea5927872d99c									+
		Chitinophaga	05d4aa7db9314405530c33a6ef980f45								+	+
			b4b427c77e7dfd27d0914a8b2c4d2f5c
		Parafilimonas	c676aa92a925a41f62b139fc530f2b23									+
		Parasegetibacter	efd415487f6d05fd4d04025b7a4accba									+
		Taibaiella	f7ec78046e2e9dcdbed818ab370406bf									+
			8e846beeba3ddabdeab554538e192f39
			8dc4dfa0cc0809d1d5cbfd78b12e0850
		Thermomicrobiales JG30-KF-CM45	f099df90a79f1b0c0e45840d5729a83f							+		+
		Rhodothermaceae	fdbbd4d7a1ab6c4b00d792d921b9af5f									+
			679f3db6be634092a6e76349248fe93c
		Prevotellaceae	443cf151028db9c5747681aa482acd03						+			+
			6845bbdc3f53a7c07e0e0a988f5bc002
			1e1e8506803caf1f6bd5391ec4fbbcaf
			d9561b105aa76fd3035658970e555040
			15bc5d388a8280636787050c824a613d
			6e1d8d9c96ce2a6dce14a3ec75af3902
			27a71b94111c6c9895c7d35164d37316
			bbfcbec32f1f4d5e6efdd43b76bba73a
			424ee00d4e48fe3cd105e694ef3e4d5a
			541f70099088294ab3c6133187d91707
			443ca6710a6572c00e26a5f5c3a3ec4a
			f1d2a5962706462dc7aa53fc20d67eeb
			6671aef2bc9e1c20c671fc55a396ffab
			9ee0a5a7a4298c71066d9236d66cef42
			adb4673a8e111ab00d617442148cc884
		Dyadobacter	ab5ea2d122b5278c5f53c4c06000984a		+							+
		Bradymonadales	155bd5647006e96b4802a9d5b2affa42									+
		Unclassified Micrococcales	be029627b7471339a4b616dc26284589		+					+
		Rikenellaceae	32a86bedb780970bcec6b00850cad0f0							+	+
			c7a71edda5dee25aca4b7527073fd4d2
			e377b41aed5664760a8c2a5c118eecb8
			ebcee5e045f98869eca1f8816b4f76a2
			ffa50d6f8ebf826915e4289a32309a74
			ab37a87054e074d4ace0fbdb2d036744
			e2d77f9d58e5c9e1a7748ebdd2d1ca74
			65846ca904d855e114122dc35ea37f8f
			8ab348fc55d3c453b510a6a44e330e41
			b51321fcf3d5d423ff1541758a810dd7
			6dc8df6c6a6eb5a3a458ef208a6b25e0
			cd92b7db68bcfddba1f3ab63ed3e80e1
			ee105358ffdf47bc7255f2a6be43d776
			351d7a1f814fc3b1759dfe17e0a4b62d
			265d04d92e54b951605c6fd3fa753c39
		Microscillaceae	55c9af1129c437246f5ddf61706cd969							+		+
			90be68a9b632807fa87a28dfba030a4a
			a68161c86bd29b5aa33a9942d9856eb5
			f1548d08ada6bd93b722f62d7174877e
		Syntrophomonadaceae	32e5afcbf6f8e965ba7b178a8ff2c7a8							+
		Limnochordaceae	68d8efaeac2b20f87ec9488374511cbe							+
			fd5791288be9ea932ae1be7d4100028b
		Bdellovibrio	30f9f9626290b793c589f9428d0cdcd3						+	+	+
		Cyclobacteriaceae	6e7649dda1cddb1b475bfb3794812223					+	+	+	+
		Fermentimonas	39ceb6d8fe36dce9b124948abd9e883f						+		+
			f849201a09a11e7a592811079186c062
			b4eb2d384ecddd5d7af5e8d85bdf75ae
		Blastocatellaceae	3ca3457800b0e5c67c88c82974d36f6a					+			+
			e0fd27d67d15533e813aec28da69dcce
		Petrimonas	554e3d64a1f95a1664f38f20504f232d						+		+
			c975399da080db0db03f67bd8fdf7256
		Constrictibacter	7c972d8aeaf98268a218a46f60f4972c		+			+			+
		Veillonella	fe70651323894e8f4eff49d729d4587f					+			+
		Rhodopila	dfd4441d48d8a11f3bdeb1f9064afdcc		+			+
		Acidithiobacillus	c7fdc0ed50188dc0564a16513c3af4e5					+
		Vulcanibacillus	d1d7918442c50e70147f3de6c37eaf86					+
		Candidatus Staskawiczbacteria	119ac418c6f00d93aaa42f3c86b2404f					+	+
			9b40ae00b852cb2aa192104ae5037f79
			57ebe2a1ef380254cc0f24450c8ce9d2
		Cellvibrionaceae	8ff746505feeeb0f51098749848bba02		+			+
			9a6cc5619fce353e686d39c0834b693f
		Unclassified Clostridiales	93b27e1e4d365484b218cb2336a879d1					+
			626ef13df294c55ed21f0bf1947519f6
		Desulfarculus	c934650828f2ed648b04b2f27920a43f					+	+
		Mailhella	72ec22e4fd3ec32cda9dec504ef9a764					+	+
		Eggerthellaceae	533453d43a7fe73881af3e00e52c6987					+	+
			66f7d6f7fb4a7c7aa98a9dd56b862907
			efa04fd1ab6e5f4388118ef0d7d87dc0
		Geminicoccus	8fc5db14e9db3cec5433c21a212e5f56		+			+
		Hahella	858f4ddb65460920aaa194e9c78b2b36					+
		Haloplasma	344a4c71daa383617158ed9d20834cc8					+
		Halothiobacillus	f75edc476f67cc454f9458f51792a954					+
		Hyaloperonospora arabidopsidis	63902e07883547efc4b926667dc5911d					+
		Idiomarinaceae	7002fa650dc747edc862c46255564546					+
		Micropepsaceae	08dfa43c27205556e322e1fa22c8314c					+
		Aeromicrobium	8fd646d417ce7c30ddc2a5e413610b3f					+
		Rhodoligotrophos	2324e5f07881d46b7ef8e3fd9805a26d					+
		Pirellulaceae	05b1a689f6fb2747e0f26254ad89cacb					+	+
			0c0aee446804162427014d1e0d7edde2
			0df37fe5cf5974a3c5ed8930ca1104cc
			1302d993504253db2e3643eae4870e0c
			14d60bad3def7a7a5aa02d2f74c7407b
			2d848bb32e821e8e350b7b7bacc4e9c1
			5052ff0b817d3a25212a42408a1efc74
			564fd9ee95bce4b418c3001a69f0e1b2
			739788938f6832a816e6c00375b4ac03
			8bc353c809b9eb23f3563c95e136bc08
			acdf39c92dc9fb29753cb33f68e97530
			b3f4d0bdaf26043e23cca66d06719a64
			ba63d718988b7a8ce9ed35802a0299bf
			c4a8f3f70d127f344297e76526229b81
			ceb92e58a00ede1287b0225ad0eecd4c
			dd4e2a493f8d5156beb6a5b01b378ba8
			e319b0efc7333abe7f698b805f8782ff
			e8a918836c663ab962a3d3a52138e0c1
			f3ef45c7689754fcc44694cbd9421419
			fbba479bc1a5f730dd53414a8e39d198
		Pseudohongiella	2ffd9ba8bc5aa3f3c50db7654dd409d6					+
		Unclassified Campylobacterales	ace6593dbf4282ca5900a42a4c79d20e					+
		Unclassified Planctomycetales	8292d5e6fdc869d48dc462cbfa9f8f38					+
		Unclassified Rickettsiales	e39e2a417a522c4ab0a7f2127ad210ce					+
		Thioalkalispira	1303a30d01d3fed223d827ce8eac9933		+			+
			2c42ba649629effcfef32dc53ca44619
		Unclassified Coriobacteriales	64c5641efc9fb8854a3e60e01a2eccbc					+
		Unclassified Planctomycetales	b8464bf35533e5c45683d5f09aad0a7b					+
		Candidatus Falkowbacteria	14845409c406b87cb9529d25b03e144b					+	+
			c708b413fe424b499ad5a8dd25cd85cd
			d4e65572392a72654bccd899392e0c70
			73eb31a5125ce85b2d17f9af8a06c492
		Kiritimatiellae WCHB1-41	fc1df50750f404e52f430c6df08ff138		+			+	+
			966caae55cbe7a685ee13c6fba9c4950
			96e1d74ae06ddd4439b7810576012f85
			05e85aba7b8dbecb43d62183decfcc35
		Fimbriimonadales	e5e35bf67c3b8dc271b924d56c6fdcb8					+
		Anaerovibrio	737a74d9c19bc0fd868bd98a6c6e444c					+	+
		Prosthecobacter	33881c4fd03ae2843c30e2b5d9d19f16		+			+
		Unclassified Acidobacteria	1bb8c9e0b44ad36a499f60e57966270b					+
			1bca9df78d3a482eb435f4e7622f3d9f
		Unclassified Alphaproteobacteria	3e777cc861b0265ca8275177936d8a04					+
			dabf956f61d59bb8d54b2dad4742b765
		Unclassified Bacteria	60b48089c504deb8d2dd946d67ec2f18					+
		Woesearchaeia	77ef671f6844eb45d8b702ad4ad6ef6c					+	+
			b628194cc5c53352909d6eaa091012ec
		Brevundimonas	e1dd347ef625426bece9c567a994c5ff		+
		Aestuariicella	4c656b5ae47c7cc40a150d5e8d8cb587		+
		Geminicoccaceae	3f5398f10d4035c294dc29bfbc4b3508		+
		Odoribacter	6b12cdd4e33146b51067c5fbca39950b		+
		Sanguibacteroides	5d167ff89c52df0357dd5d88a57c8eec		+
		Butyricimonas	b9cada54113b429782595025922521b2		+
		Alistipes	66ff92c3a8274f046e194785f46e1bee		+
			974ef5e56285477e8b030170494b1463
			9bc09db7d6f22aa95a573ffd1ebc5f30
			c0aa20b6df28681ce925214bfeaa773d
		Unclassified Ruminococcaceae	6dffca220f789cd4b7ea0c5004c83301		+
		Unclassified Bacteroidales	231223f8614c1903e5ac56eb06bc6ea6						+
			8a0d4750ec7c3bfbd145789b3f71af8a
			38cb22fcce78485261bfba3bc1af60ec
			f358fb14e3cba0339803ffa4d4cc44a5
			cf3b149a2706c954a3eddd9a3773bbb8
			0745080e2aa657493370c39cfc5b7e37
			9dda039d5ec46a640e443276b730c0be
			474e7c4b0a8b85711cde1054d1a0d41e
			e3b6c454cd2f2f831c2e1fdf955dcc4f
			0bcf142a2981815cea68dc20826fad42
			77abe90d0737d76cca592df87a2ced9a
			9a3443d38b170c4e00f7397435b3420b
			9f2ce918202d20ce6af1316fdbc2683b
			f2fc4b7b82880f201383c89dad276a73
			332a89b7e1675024a16098fa8c7401ea
			104d4ce2617e58f6bff5dc5204adc403
			baa24ace439d5f2a045600644e4b017f
			4cfe6307ffae56927f566f9fb9aa43b3
			401fe8f1a0e072eaf5ed544955d1b8d4
			fcc9c12fe57523560e2ea6699d94380a
			2f0c258bf6b4461bbaf905da0f685c56
			d9b25d7d97ecddfa069f911408ec8834
			42f083ca967149bb2b146ee9e393a8fc
			0b09daafbe73c7e6b05adfdc0b2138d8
			0bde5be13588dee5444bdface7ec9166
			3b65bbc658d8b726c3dfc9970bc9942d
			004837aed73949be5adc458faea4eeb7
			0e0f8e0d7098f08dcb724ff219de4050
		Dysgonomonadaceae	4912f2a73f88c6e68cd3dda229cb75ad						+
			e620028bad8d5fc7082fbbb3769b293e
		Paludibacteraceae	8fc0b7df3ff89cac312f99f54bdf9214						+
			a9caa070a29ad0f934e6a89a0a0831a2
			8f57f6bbbbaae7cea0589c3b487b8a3f
		Mollicutes RF39	1088aff894c9e0567dd9eb16f9674945						+
			44ddc77d8630c584a27838e156cf36ec
		Anaerocella	4f0c6664d3dc31c93c8f7ea3a764dd59						+
			71243c0d7ec43201e272e92ffededd50
		Desulfobulbus	cd66045e2e3dc3b39d04e250a85a9b1a						+
			cfe84b5c15aaf0e56cd48cf61d67a8f1
			a65a3de4d614729b932dc8e9c4dabeca
			2fe4f77359e8ebbaded478d1fbcbc2d5
			bba679519e60f2f47ff9da344ae82eaf
		Tannerellaceae	5549339ecc25d0cd4901117ceabf2012						+
			3824ff2a8970e56be0848a14d857e009

## Sheet: Wilcoxon - Kruskal Wallis
Supplemental Table 8. Non-parametric Wilcoxon and Kruskal Wallis for Methanocorpusculaceae abundance across different sample parameters
Methanocorpusculaceae
Kruskal-Wallis
Sample parameter	P-value	Significant
Manure storage type	9.296e-05	*
Sampling locations in EP	0.1739	-
Sampling locations in CS	0.07313	-
* P-value of <0.05 in the Kruskal-Wallis analysis indicating a significant abundance of Methanocorpusculaceae family in one sample group with respect to another
Pairwise Wilcoxon Rank Sum Test
Manure storage type
	CS	Significant
EP	9.5e-05	*
*P-value of <0.05 in the Wilcoxon analysis indicating a significant abundance of Methanocorpusculaceae family in EP with respect to CS
Sampling locations in EP
	EP1	EP2	EP3	EP4	Significant
EP2	1	-	-	-	-
EP3	0.5	0.91	-	-	-
EP4	1	1	0.5	-	-
EP5	1	1	1	1	-
*P-value of <0.05 in the Wilcoxon analysis indicating a significant abundance of Methanocorpusculaceae family in a sample taken from one location of EP with respect to another.
Sampling locations - CS
	CS1	CS2	Significant
CS2	0.38	-	-
CS3	0.12	0.38	-
*P-value of <0.05 in the Wilcoxon analysis indicating a significant abundance of Methanocorpusculaceae family in a sample taken from one location of CS with respect to another.
Euryarchaeota
Kruskal-Wallis
Sample parameter	P-value	Significant
Manure storage type	7.842e-05	*
Pairwise Wilcoxon Rank Sum Test
Manure storage type
	CS	Significant
EP	8e-05	*
*P-value of <0.05 in the Kruskal-Wallis and Wilcoxon analysis, indicating a significant abundance of members of Euryarchaeota phylum members in EP with respect to CS.
